# Supplementary material for: The Cac2 subunit is essential for productive histone binding and nucleosome assembly in CAF-1
Source: Sci Rep. 2017 Apr 18;7:46274. doi: 10.1038/srep46274 (PMC5394680; doi:10.1038/srep46274)
Supplement: Supplementary File 1 [file srep46274-s2.xls]

## Sheet:  Cac1 plot
protein	amino acids		Sequence	Time/min	tCAF-1		tCAF-1∆3		tCAF-1∆2
	start	end			Deut uptake	%Deut uptake	Deut uptake	%Deut uptake	Deut uptake	%Deut uptake
Cac1	234	246	FKKLSDSNTPVVE	0	0	0	0	0	0	0
Cac1		246	FKKLSDSNTPVVE	0.01	0.044671	0.00403614	0.048428	0.00437559	0.014672	0.00132565
Cac1		246	FKKLSDSNTPVVE	0.5	5.89425	0.532561	6.00904	0.542932	5.92195	0.535063
Cac1		246	FKKLSDSNTPVVE	1	5.77952	0.522194	5.91235	0.534196	5.82094	0.525937
Cac1		246	FKKLSDSNTPVVE	10	5.81288	0.525208	5.85855	0.529335	5.84215	0.527853
Cac1		246	FKKLSDSNTPVVE	30	5.84421	0.528039	5.78401	0.5226	5.73313	0.518003
Cac1		246	FKKLSDSNTPVVE	60	5.78412	0.52261	5.86372	0.529802	5.62974	0.508662
Cac1	247	253	KSDYEKF	0	0	0	0	0	0	0
Cac1	247	253	KSDYEKF	0.01	0.043776	0.00725133	0.0063	0.00104357	0.04277	0.00708469
Cac1	247	253	KSDYEKF	0.5	0.191443	0.0317118	2.71885	0.450368	0.121559	0.0201357
Cac1	247	253	KSDYEKF	1	0.196243	0.0325069	2.69176	0.44588	0.271496	0.0449723
Cac1	247	253	KSDYEKF	10	1.32834	0.220035	2.61731	0.433548	1.326	0.219647
Cac1	247	253	KSDYEKF	30	2.16113	0.357983	2.62284	0.434464	2.13894	0.354307
Cac1	247	253	KSDYEKF	60	2.58029	0.427415	2.60652	0.431761	2.44351	0.404758
Cac1	247	257	KSDYEKFFLPF	0	0	0	0	0	0	0
Cac1	247	257	KSDYEKFFLPF	0.01	0.011092	0.0012249	0.044973	0.00496641	0.005215	0.000575897
Cac1	247	257	KSDYEKFFLPF	0.5	0.114495	0.0126437	4.68052	0.516874	0.106693	0.0117822
Cac1	247	257	KSDYEKFFLPF	1	0.220103	0.0243061	4.71554	0.520741	0.31798	0.0351148
Cac1	247	257	KSDYEKFFLPF	10	1.94731	0.215043	4.62537	0.510784	1.89742	0.209533
Cac1	247	257	KSDYEKFFLPF	30	3.47431	0.383671	4.67248	0.515986	3.37488	0.372691
Cac1	247	257	KSDYEKFFLPF	60	4.23714	0.467911	4.69788	0.518791	3.9163	0.432481
Cac1	254	261	FLPFYAKD	0	0	0	0	0	0	0
Cac1	254	261	FLPFYAKD	0.01	0.01681	0.00278451	0.038885	0.00644116	0.024678	0.00408782
Cac1	254	261	FLPFYAKD	0.5	1.50136	0.248694	3.55786	0.589346	1.51493	0.250942
Cac1	254	261	FLPFYAKD	1	1.70444	0.282334	3.5673	0.590911	1.86515	0.308955
Cac1	254	261	FLPFYAKD	10	2.93799	0.486668	3.50111	0.579946	3.06477	0.507668
Cac1	254	261	FLPFYAKD	30	3.19757	0.529665	3.47612	0.575807	3.2958	0.545938
Cac1	254	261	FLPFYAKD	60	3.42956	0.568094	3.5184	0.58281	3.35417	0.555606
Cac1	254	271	FLPFYAKDGVRVSNKWKL	0	0	0	0	0	0	0
Cac1	254	271	FLPFYAKDGVRVSNKWKL	0.01	0.049496	0.00307456	0.0469	0.0029133	0.03769	0.0023412
Cac1	254	271	FLPFYAKDGVRVSNKWKL	0.5	5.06139	0.3144	9.71971	0.603762	4.95901	0.30804
Cac1	254	271	FLPFYAKDGVRVSNKWKL	1	5.36511	0.333266	9.62867	0.598108	5.57009	0.345999
Cac1	254	271	FLPFYAKDGVRVSNKWKL	10	7.97127	0.495154	9.63822	0.598701	8.06402	0.500916
Cac1	254	271	FLPFYAKDGVRVSNKWKL	30	8.88985	0.552214	9.54726	0.593051	8.93353	0.554927
Cac1	254	271	FLPFYAKDGVRVSNKWKL	60	9.35894	0.581353	9.55022	0.593234	9.03437	0.561191
Cac1	254	276	FLPFYAKDGVRVSNKWKLTKVEL	0	0	0	0	0	0	0
Cac1	254	276	FLPFYAKDGVRVSNKWKLTKVEL	0.01	0.06667	0.00315533	0.051743	0.00244887	0.046447	0.00219822
Cac1	254	276	FLPFYAKDGVRVSNKWKLTKVEL	0.5	6.93703	0.328312	13.1859	0.624058	6.62321	0.31346
Cac1	254	276	FLPFYAKDGVRVSNKWKLTKVEL	1	7.25961	0.343579	13.0423	0.617259	7.4907	0.354516
Cac1	254	276	FLPFYAKDGVRVSNKWKLTKVEL	10	10.7642	0.509441	12.9599	0.613357	10.5489	0.499255
Cac1	254	276	FLPFYAKDGVRVSNKWKLTKVEL	30	11.531	0.545735	12.9593	0.61333	11.5027	0.544395
Cac1	254	276	FLPFYAKDGVRVSNKWKLTKVEL	60	12.0982	0.572577	12.9424	0.612531	11.7142	0.554403
Cac1	256	276	PFYAKDGVRVSNKWKLTKVEL	0	0	0	0	0	0	0
Cac1	256	276	PFYAKDGVRVSNKWKLTKVEL	0.01	0.063582	0.00332593	0.073204	0.00382925	0.042037	0.00219893
Cac1	256	276	PFYAKDGVRVSNKWKLTKVEL	0.5	6.9939	0.365846	13.2021	0.690592	6.66338	0.348557
Cac1	256	276	PFYAKDGVRVSNKWKLTKVEL	1	7.36126	0.385063	13.1315	0.686898	7.58893	0.396972
Cac1	256	276	PFYAKDGVRVSNKWKLTKVEL	10	10.7097	0.560219	13.0495	0.682609	10.6013	0.554549
Cac1	256	276	PFYAKDGVRVSNKWKLTKVEL	30	11.5872	0.606119	13.0068	0.680379	11.7082	0.612446
Cac1	256	276	PFYAKDGVRVSNKWKLTKVEL	60	12.139	0.634984	12.9458	0.677188	11.7766	0.616027
Cac1	258	276	YAKDGVRVSNKWKLTKVEL	0	0	0	0	0	0	0
Cac1	258	276	YAKDGVRVSNKWKLTKVEL	0.01	0.005457	0.000301311	0.024854	0.00137232	-0.024566	-0.00135642
Cac1	258	276	YAKDGVRVSNKWKLTKVEL	0.5	5.45853	0.301395	10.4764	0.578459	5.55979	0.306986
Cac1	258	276	YAKDGVRVSNKWKLTKVEL	1	5.98826	0.330644	10.3296	0.570355	6.24254	0.344685
Cac1	258	276	YAKDGVRVSNKWKLTKVEL	10	8.3243	0.45963	10.3228	0.569979	8.48635	0.468577
Cac1	258	276	YAKDGVRVSNKWKLTKVEL	30	9.16669	0.506143	10.223	0.564467	9.15539	0.505519
Cac1	258	276	YAKDGVRVSNKWKLTKVEL	60	9.59498	0.529791	10.2784	0.567525	9.36827	0.517273
Cac1	262	276	GVRVSNKWKLTKVEL	0	0	0	0	0	0	0
Cac1	262	276	GVRVSNKWKLTKVEL	0.01	0.043169	0.00306462	0.020462	0.00145262	0.034325	0.00243678
Cac1	262	276	GVRVSNKWKLTKVEL	0.5	4.91705	0.349068	8.59766	0.610359	4.69481	0.33329
Cac1	262	276	GVRVSNKWKLTKVEL	1	5.17264	0.367212	8.4722	0.601452	5.26256	0.373596
Cac1	262	276	GVRVSNKWKLTKVEL	10	7.12008	0.505464	8.5289	0.605477	6.99591	0.496649
Cac1	262	276	GVRVSNKWKLTKVEL	30	7.48366	0.531274	8.35896	0.593413	7.40565	0.525737
Cac1	262	276	GVRVSNKWKLTKVEL	60	7.80571	0.554137	8.44014	0.599176	7.68386	0.545487
Cac1	277	287	EGSKRKIDDEL	0	0	0	0	0	0	0
Cac1	277	287	EGSKRKIDDEL	0.01	0.026195	0.00260346	0.020187	0.00200634	0.006377	0.000633796
Cac1	277	287	EGSKRKIDDEL	0.5	0.011067	0.00109992	4.19175	0.416608	0.0457341	0.00454541
Cac1	277	287	EGSKRKIDDEL	1	0.00387351	0.00038498	4.12243	0.409719	0.0986726	0.00980685
Cac1	277	287	EGSKRKIDDEL	10	0.214613	0.0213299	4.06446	0.403958	0.286752	0.0284996
Cac1	277	287	EGSKRKIDDEL	30	0.698229	0.0693955	3.99293	0.396848	0.646372	0.0642414
Cac1	277	287	EGSKRKIDDEL	60	1.22044	0.121297	4.11636	0.409116	1.17571	0.116851
Cac1	301	322	NWLQSRRLPRGHKIKRKAVDVL	0	0	0	0	0	0	0
Cac1	301	322	NWLQSRRLPRGHKIKRKAVDVL	0.01	0.04349	0.00216119	0.043748	0.00217401	0.033381	0.00165883
Cac1	301	322	NWLQSRRLPRGHKIKRKAVDVL	0.5	3.10598	0.154348	9.73494	0.483767	2.8125	0.139764
Cac1	301	322	NWLQSRRLPRGHKIKRKAVDVL	1	3.40388	0.169152	9.73363	0.483702	3.63922	0.180847
Cac1	301	322	NWLQSRRLPRGHKIKRKAVDVL	10	5.90029	0.293208	9.60742	0.47743	5.81256	0.288849
Cac1	301	322	NWLQSRRLPRGHKIKRKAVDVL	30	6.53863	0.32493	9.39365	0.466807	6.56	0.325992
Cac1	301	322	NWLQSRRLPRGHKIKRKAVDVL	60	7.05608	0.350644	9.63421	0.478762	6.9997	0.347842
Cac1	304	322	QSRRLPRGHKIKRKAVDVL	0	0	0	0	0	0	0
Cac1	304	322	QSRRLPRGHKIKRKAVDVL	0.01	-0.024136	-0.00141107	-0.052712	-0.00308172	0.017544	0.00102568
Cac1	304	322	QSRRLPRGHKIKRKAVDVL	0.5	3.35681	0.196251	8.27438	0.483748	3.35363	0.196064
Cac1	304	322	QSRRLPRGHKIKRKAVDVL	1	3.66325	0.214166	8.20529	0.479709	3.92852	0.229675
Cac1	304	322	QSRRLPRGHKIKRKAVDVL	10	5.74384	0.335804	8.16926	0.477603	5.63455	0.329415
Cac1	304	322	QSRRLPRGHKIKRKAVDVL	30	6.25777	0.36585	8.26781	0.483364	6.42259	0.375487
Cac1	304	322	QSRRLPRGHKIKRKAVDVL	60	6.8092	0.398089	8.1857	0.478564	6.81137	0.398216
Cac1	321	335	VLQQMPLKEKTDDEL	0	0	0	0	0	0	0
Cac1	321	335	VLQQMPLKEKTDDEL	0.01	0.061216	0.00468009	0.042197	0.00322605	0.024766	0.00189341
Cac1	321	335	VLQQMPLKEKTDDEL	0.5	5.35635	0.409504	7.18681	0.549447	5.74769	0.439423
Cac1	321	335	VLQQMPLKEKTDDEL	1	6.33836	0.484581	7.11131	0.543675	6.3456	0.485135
Cac1	321	335	VLQQMPLKEKTDDEL	10	7.09382	0.542338	7.10561	0.543239	6.96871	0.532773
Cac1	321	335	VLQQMPLKEKTDDEL	30	7.02009	0.536701	7.05103	0.539067	6.86966	0.5252
Cac1	321	335	VLQQMPLKEKTDDEL	60	7.09797	0.542655	7.09592	0.542498	6.87531	0.525632
Cac1	323	335	QQMPLKEKTDDEL	0	0	0	0	0	0	0
Cac1	323	335	QQMPLKEKTDDEL	0.01	0.050711	0.00458187	0.027144	0.00245253	0.030785	0.0027815
Cac1	323	335	QQMPLKEKTDDEL	0.5	5.01084	0.452742	5.69547	0.5146	4.91585	0.44416
Cac1	323	335	QQMPLKEKTDDEL	1	5.2128	0.47099	5.63562	0.509192	5.28575	0.477581
Cac1	323	335	QQMPLKEKTDDEL	10	5.61813	0.507612	5.58764	0.504857	5.58005	0.504171
Cac1	323	335	QQMPLKEKTDDEL	30	5.59409	0.505441	5.55807	0.502186	5.41424	0.489191
Cac1	323	335	QQMPLKEKTDDEL	60	5.57115	0.503367	5.59827	0.505818	5.41682	0.489423
Cac1	339	349	LAQVPHKYIKF	0	0	0	0	0	0	0
Cac1	339	349	LAQVPHKYIKF	0.01	0.049343	0.00544899	0.040992	0.00452678	0.040006	0.0044179
Cac1	339	349	LAQVPHKYIKF	0.5	0.114805	0.012678	5.00544	0.552755	0.0803435	0.0088724
Cac1	339	349	LAQVPHKYIKF	1	0.0844525	0.00932616	4.96763	0.54858	0.191914	0.0211932
Cac1	339	349	LAQVPHKYIKF	10	0.680389	0.0751359	4.97856	0.549787	0.702947	0.0776271
Cac1	339	349	LAQVPHKYIKF	30	1.1453	0.126476	4.96797	0.548617	1.42505	0.157369
Cac1	339	349	LAQVPHKYIKF	60	1.44554	0.159632	4.96697	0.548507	1.57078	0.173463
Cac1	340	349	AQVPHKYIKF	0	0	0	0	0	0	0
Cac1	340	349	AQVPHKYIKF	0.01	0.013394	0.001664	0.03893	0.00483646	0.000517	6.42293e-05
Cac1	340	349	AQVPHKYIKF	0.5	0.0803197	0.0099785	4.13071	0.513177	0.0385719	0.00479197
Cac1	340	349	AQVPHKYIKF	1	0.0545603	0.00677828	4.12099	0.51197	0.0900089	0.0111822
Cac1	340	349	AQVPHKYIKF	10	0.279458	0.0347184	4.137	0.513959	0.306377	0.0380627
Cac1	340	349	AQVPHKYIKF	30	0.507047	0.0629929	4.08912	0.508011	0.701347	0.0871316
Cac1	340	349	AQVPHKYIKF	60	0.733477	0.0911233	4.09916	0.509258	0.847728	0.105317
Cac1	350	360	YENVRPPFIGT	0	0	0	0	0	0	0
Cac1	350	360	YENVRPPFIGT	0.01	0.070665	0.00877905	0.015719	0.00195285	0.054988	0.00683142
Cac1	350	360	YENVRPPFIGT	0.5	1.1901	0.147852	5.29137	0.657372	0.991074	0.123126
Cac1	350	360	YENVRPPFIGT	1	1.20856	0.150145	5.26513	0.654111	1.20082	0.149184
Cac1	350	360	YENVRPPFIGT	10	2.13566	0.265324	5.22791	0.649488	2.01881	0.250806
Cac1	350	360	YENVRPPFIGT	30	2.38523	0.296328	5.1722	0.642567	2.41889	0.30051
Cac1	350	360	YENVRPPFIGT	60	2.63835	0.327775	5.22082	0.648607	2.67722	0.332603
Cac1	352	360	NVRPPFIGT	0	0	0	0	0	0	0
Cac1	352	360	NVRPPFIGT	0.01	0.035118	0.00581717	0.015454	0.0025599	-0.026889	-0.00445406
Cac1	352	360	NVRPPFIGT	0.5	0.241582	0.0400171	3.99249	0.66134	0.0622022	0.0103036
Cac1	352	360	NVRPPFIGT	1	0.210869	0.0349296	3.97338	0.658176	0.156784	0.0259707
Cac1	352	360	NVRPPFIGT	10	0.923363	0.152952	3.92381	0.649964	0.706614	0.117048
Cac1	352	360	NVRPPFIGT	30	1.22206	0.20243	3.9615	0.656208	1.16905	0.193648
Cac1	352	360	NVRPPFIGT	60	1.43808	0.238213	3.98474	0.660058	1.36119	0.225477
Cac1	365	380	FTLPPNDPFSTKGTGF	0	0	0	0	0	0	0
Cac1	365	380	FTLPPNDPFSTKGTGF	0.01	0.056503	0.00467976	0.044952	0.00372307	0.060504	0.00501113
Cac1	365	380	FTLPPNDPFSTKGTGF	0.5	2.53013	0.209554	7.0172	0.581187	2.46088	0.203818
Cac1	365	380	FTLPPNDPFSTKGTGF	1	2.77493	0.229828	6.95066	0.575676	2.9512	0.244428
Cac1	365	380	FTLPPNDPFSTKGTGF	10	5.13131	0.424991	6.89341	0.570934	4.98557	0.41292
Cac1	365	380	FTLPPNDPFSTKGTGF	30	5.7813	0.478825	6.89865	0.571368	5.82496	0.482441
Cac1	365	380	FTLPPNDPFSTKGTGF	60	6.23013	0.515999	6.93959	0.574759	6.23388	0.516309
Cac1	365	381	FTLPPNDPFSTKGTGFN	0	0	0	0	0	0	0
Cac1	365	381	FTLPPNDPFSTKGTGFN	0.01	0.056143	0.00429225	0.03663	0.00280044	0.04155	0.00317659
Cac1	365	381	FTLPPNDPFSTKGTGFN	0.5	3.13632	0.239778	7.74986	0.592493	3.02345	0.231149
Cac1	365	381	FTLPPNDPFSTKGTGFN	1	3.40139	0.260044	7.66021	0.58564	3.49337	0.267076
Cac1	365	381	FTLPPNDPFSTKGTGFN	10	5.92391	0.452895	7.61648	0.582296	5.72016	0.437319
Cac1	365	381	FTLPPNDPFSTKGTGFN	30	6.57706	0.50283	7.58642	0.579998	6.52917	0.499169
Cac1	365	381	FTLPPNDPFSTKGTGFN	60	7.03267	0.537662	7.58958	0.58024	6.97825	0.533502
Cac1	436	454	DGLPCAKRKFVGPLIPTIC	0	0	0	0	0	0	0
Cac1	436	454	DGLPCAKRKFVGPLIPTIC	0.01	0.099153	0.00656973	0.00939	0.000622167	0.035953	0.00238219
Cac1	436	454	DGLPCAKRKFVGPLIPTIC	0.5	7.66943	0.508165	8.14224	0.539492	9.3696	0.620816
Cac1	436	454	DGLPCAKRKFVGPLIPTIC	1	7.50659	0.497375	8.10242	0.536855	9.31967	0.617508
Cac1	436	454	DGLPCAKRKFVGPLIPTIC	10	7.84638	0.51989	8.09648	0.536461	9.47436	0.627757
Cac1	436	454	DGLPCAKRKFVGPLIPTIC	30	7.91799	0.524634	8.26397	0.547559	9.47077	0.627519
Cac1	436	454	DGLPCAKRKFVGPLIPTIC	60	8.31343	0.550836	8.50248	0.563362	9.38591	0.621896
Cac1	436	455	DGLPCAKRKFVGPLIPTICL	0	0	0	0	0	0	0
Cac1	436	455	DGLPCAKRKFVGPLIPTICL	0.01	0.109381	0.00679446	0.026671	0.00165673	0.065296	0.00405601
Cac1	436	455	DGLPCAKRKFVGPLIPTICL	0.5	7.67381	0.476677	8.03247	0.498956	10.0801	0.62615
Cac1	436	455	DGLPCAKRKFVGPLIPTICL	1	7.59032	0.471491	8.1683	0.507393	9.96306	0.618879
Cac1	436	455	DGLPCAKRKFVGPLIPTICL	10	8.46282	0.525688	8.75147	0.543618	10.0285	0.622946
Cac1	436	455	DGLPCAKRKFVGPLIPTICL	30	8.68163	0.53928	8.93212	0.55484	10.124	0.628879
Cac1	436	455	DGLPCAKRKFVGPLIPTICL	60	8.76932	0.544727	9.21983	0.572711	10.057	0.624712
Cac1	442	454	KRKFVGPLIPTIC	0	0	0	0	0	0	0
Cac1	442	454	KRKFVGPLIPTIC	0.01	0.047039	0.0046751	0.038817	0.00385794	0.041835	0.00415789
Cac1	442	454	KRKFVGPLIPTIC	0.5	4.57758	0.454955	4.85257	0.482286	6.36291	0.632395
Cac1	442	454	KRKFVGPLIPTIC	1	4.51794	0.449028	4.92267	0.489254	6.28913	0.625062
Cac1	442	454	KRKFVGPLIPTIC	10	4.86273	0.483296	5.0297	0.49989	6.3048	0.62662
Cac1	442	454	KRKFVGPLIPTIC	30	5.06517	0.503416	5.17395	0.514227	6.39399	0.635484
Cac1	442	454	KRKFVGPLIPTIC	60	5.29006	0.525767	5.40145	0.536838	6.31732	0.627865
Cac1	442	455	KRKFVGPLIPTICL	0	0	0	0	0	0	0
Cac1	442	455	KRKFVGPLIPTICL	0.01	0.074643	0.00674418	0.013656	0.00123385	0.036724	0.00331811
Cac1	442	455	KRKFVGPLIPTICL	0.5	4.60181	0.415785	4.70758	0.425342	6.89595	0.623066
Cac1	442	455	KRKFVGPLIPTICL	1	4.59607	0.415266	4.86938	0.439961	6.84572	0.618528
Cac1	442	455	KRKFVGPLIPTICL	10	5.52548	0.499241	5.50712	0.497582	6.88243	0.621845
Cac1	442	455	KRKFVGPLIPTICL	30	5.69346	0.514418	5.75341	0.519835	6.98719	0.631311
Cac1	442	455	KRKFVGPLIPTICL	60	5.85393	0.528918	5.95989	0.538491	6.94615	0.627602
Cac1	456	462	KSNFENL	0	0	0	0	0	0	0
Cac1	456	462	KSNFENL	0.01	0.016653	0.00275851	0.033663	0.00557615	-0.000252	-4.17429e-05
Cac1	456	462	KSNFENL	0.5	1.40857	0.233325	1.30266	0.215781	2.86731	0.474958
Cac1	456	462	KSNFENL	1	1.63962	0.271597	1.71778	0.284544	2.84281	0.470902
Cac1	456	462	KSNFENL	10	2.44385	0.404815	2.46619	0.408514	2.87486	0.476209
Cac1	456	462	KSNFENL	30	2.71789	0.450209	2.76627	0.458223	2.88987	0.478696
Cac1	456	462	KSNFENL	60	2.83575	0.469732	2.83889	0.470251	2.84695	0.471587
Cac1	463	473	SEENKRYLQQL	0	0	0	0	0	0	0
Cac1	463	473	SEENKRYLQQL	0.01	0.022483	0.00223454	0.023346	0.00232031	0.039223	0.00389829
Cac1	463	473	SEENKRYLQQL	0.5	0.423968	0.0421372	0.37207	0.0369792	5.83464	0.579892
Cac1	463	473	SEENKRYLQQL	1	0.514728	0.0511577	0.43789	0.0435209	5.80238	0.576686
Cac1	463	473	SEENKRYLQQL	10	0.772904	0.0768172	0.67684	0.0672697	6.01539	0.597856
Cac1	463	473	SEENKRYLQQL	30	0.94668	0.0940885	0.926225	0.0920555	5.79046	0.575501
Cac1	463	473	SEENKRYLQQL	60	1.16024	0.115313	1.1689	0.116174	5.87196	0.583601
Cac1	463	475	SEENKRYLQQLKA	0	0	0	0	0	0	0
Cac1	463	475	SEENKRYLQQLKA	0.01	-0.018917	-0.00156677	-0.022034	-0.00182493	0.078044	0.00646385
Cac1	463	475	SEENKRYLQQLKA	0.5	0.244651	0.0202628	0.186451	0.0154424	7.26294	0.60154
Cac1	463	475	SEENKRYLQQLKA	1	0.275935	0.0228538	0.255659	0.0211745	7.39607	0.612565
Cac1	463	475	SEENKRYLQQLKA	10	0.476339	0.0394519	0.483651	0.0400575	7.38698	0.611813
Cac1	463	475	SEENKRYLQQLKA	30	0.643822	0.0533234	0.543203	0.0449898	7.4487	0.616925
Cac1	463	475	SEENKRYLQQLKA	60	0.888413	0.0735812	0.969573	0.0803031	7.44289	0.616444
Cac1	476	496	EVIIETDGPIDPFKEPKTSSL	0	0	0	0	0	0	0
Cac1	476	496	EVIIETDGPIDPFKEPKTSSL	0.01	0.031843	0.00186165	0.028377	0.00165902	0.031063	0.00181605
Cac1	476	496	EVIIETDGPIDPFKEPKTSSL	0.5	7.89128	0.461351	8.01147	0.468378	9.72904	0.568793
Cac1	476	496	EVIIETDGPIDPFKEPKTSSL	1	8.0057	0.468041	8.39098	0.490565	9.62042	0.562442
Cac1	476	496	EVIIETDGPIDPFKEPKTSSL	10	9.09879	0.531946	9.24338	0.540399	9.65982	0.564746
Cac1	476	496	EVIIETDGPIDPFKEPKTSSL	30	9.28308	0.54272	9.3663	0.547585	9.70406	0.567333
Cac1	476	496	EVIIETDGPIDPFKEPKTSSL	60	9.50692	0.555807	9.6538	0.564394	9.6884	0.566417
Cac1	477	496	VIIETDGPIDPFKEPKTSSL	0	0	0	0	0	0	0
Cac1	477	496	VIIETDGPIDPFKEPKTSSL	0.01	0.028053	0.00174258	0.018537	0.00115147	0.032719	0.00203242
Cac1	477	496	VIIETDGPIDPFKEPKTSSL	0.5	8.01778	0.498043	8.23027	0.511243	9.20465	0.571769
Cac1	477	496	VIIETDGPIDPFKEPKTSSL	1	8.08247	0.502061	8.44323	0.524471	9.15653	0.568779
Cac1	477	496	VIIETDGPIDPFKEPKTSSL	10	9.18785	0.570725	9.10295	0.565451	9.06995	0.563401
Cac1	477	496	VIIETDGPIDPFKEPKTSSL	30	8.92795	0.554581	9.06953	0.563375	9.12001	0.566511
Cac1	477	496	VIIETDGPIDPFKEPKTSSL	60	8.99773	0.558915	9.12319	0.566709	9.02925	0.560873
Cac1	478	496	IIETDGPIDPFKEPKTSSL	0	0	0	0	0	0	0
Cac1	478	496	IIETDGPIDPFKEPKTSSL	0.01	0.044607	0.00295559	0.0262	0.00173597	0.032076	0.00212531
Cac1	478	496	IIETDGPIDPFKEPKTSSL	0.5	7.65674	0.507324	7.97389	0.528338	8.14074	0.539393
Cac1	478	496	IIETDGPIDPFKEPKTSSL	1	7.72311	0.511722	8.18071	0.542042	8.04113	0.532794
Cac1	478	496	IIETDGPIDPFKEPKTSSL	10	8.02635	0.531814	8.32252	0.551438	8.11046	0.537387
Cac1	478	496	IIETDGPIDPFKEPKTSSL	30	7.95576	0.527137	8.27428	0.548241	8.11807	0.537891
Cac1	478	496	IIETDGPIDPFKEPKTSSL	60	7.94353	0.526327	8.33571	0.552312	8.04837	0.533273
Cac1	479	496	IETDGPIDPFKEPKTSSL	0	0	0	0	0	0	0
Cac1	479	496	IETDGPIDPFKEPKTSSL	0.01	0.041774	0.00296559	0.052222	0.00370731	0.044936	0.00319006
Cac1	479	496	IETDGPIDPFKEPKTSSL	0.5	6.83344	0.485115	7.24459	0.514303	7.4144	0.526357
Cac1	479	496	IETDGPIDPFKEPKTSSL	1	6.9365	0.492431	7.44987	0.528876	7.33646	0.520824
Cac1	479	496	IETDGPIDPFKEPKTSSL	10	7.28038	0.516844	7.57031	0.537426	7.49713	0.532231
Cac1	479	496	IETDGPIDPFKEPKTSSL	30	7.23308	0.513485	7.58339	0.538355	7.45005	0.528889
Cac1	479	496	IETDGPIDPFKEPKTSSL	60	7.34937	0.521741	7.55908	0.536628	7.35486	0.522131
Cac1	523	530	MITDPMDL	0	0	0	0	0	0	0
Cac1	523	530	MITDPMDL	0.01	0.036826	0.00610009	0.077903	0.0129043	0.064416	0.0106703
Cac1	523	530	MITDPMDL	0.5	1.15989	0.192131	1.11945	0.185433	1.13163	0.187451
Cac1	523	530	MITDPMDL	1	1.21779	0.201722	1.26444	0.209449	1.26297	0.209207
Cac1	523	530	MITDPMDL	10	1.98666	0.329082	1.94654	0.322437	1.91621	0.317413
Cac1	523	530	MITDPMDL	30	2.12614	0.352188	2.15055	0.356231	2.10531	0.348736
Cac1	523	530	MITDPMDL	60	2.35897	0.390754	2.40386	0.39819	2.29769	0.380603
Cac1	524	530	ITDPMDL	0	0	0	0	0	0	0
Cac1	524	530	ITDPMDL	0.01	-0.113685	-0.0225978	0.064394	0.0128	-0.061786	-0.0122815
Cac1	524	530	ITDPMDL	0.5	0.254561	0.0506004	0.329329	0.0654625	0.226527	0.045028
Cac1	524	530	ITDPMDL	1	0.343176	0.068215	0.404622	0.080429	0.33528	0.0666454
Cac1	524	530	ITDPMDL	10	0.969578	0.192728	1.12331	0.223286	1.06823	0.212338
Cac1	524	530	ITDPMDL	30	1.15481	0.229548	1.34174	0.266705	1.33394	0.265155
Cac1	524	530	ITDPMDL	60	1.35029	0.268405	1.47837	0.293864	1.33923	0.266206
Cac1	531	538	LRLFDGVQ	0	0	0	0	0	0	0
Cac1	531	538	LRLFDGVQ	0.01	0.037649	0.0053455	0.028532	0.00405105	0.034912	0.00495689
Cac1	531	538	LRLFDGVQ	0.5	0.345201	0.0490125	0.188505	0.0267644	0.240234	0.0341091
Cac1	531	538	LRLFDGVQ	1	0.492334	0.0699028	0.442479	0.0628243	0.493214	0.0700278
Cac1	531	538	LRLFDGVQ	10	1.56086	0.221614	1.58539	0.225097	1.4411	0.204612
Cac1	531	538	LRLFDGVQ	30	1.99317	0.282995	2.00625	0.284852	1.76342	0.250375
Cac1	531	538	LRLFDGVQ	60	2.50913	0.356253	2.44913	0.347734	2.14661	0.304781
Cac1	531	542	LRLFDGVQDSTF	0	0	0	0	0	0	0
Cac1	531	542	LRLFDGVQDSTF	0.01	0.025302	0.0022861	0.031376	0.0028349	0.030567	0.00276181
Cac1	531	542	LRLFDGVQDSTF	0.5	1.06014	0.0957866	0.996595	0.0900449	1.04411	0.0943377
Cac1	531	542	LRLFDGVQDSTF	1	1.31508	0.118821	1.38725	0.125341	1.41602	0.127941
Cac1	531	542	LRLFDGVQDSTF	10	3.13618	0.283362	3.17038	0.286452	3.07481	0.277817
Cac1	531	542	LRLFDGVQDSTF	30	3.55232	0.320961	3.56618	0.322214	3.41074	0.308169
Cac1	531	542	LRLFDGVQDSTF	60	4.05742	0.366598	3.99344	0.360817	3.84694	0.347581
Cac1	534	542	FDGVQDSTF	0	0	0	0	0	0	0
Cac1	534	542	FDGVQDSTF	0.01	0.049946	0.00620503	0.010351	0.00128595	0.049747	0.0061803
Cac1	534	542	FDGVQDSTF	0.5	1.17239	0.145651	1.06344	0.132117	1.15161	0.143069
Cac1	534	542	FDGVQDSTF	1	1.50836	0.187391	1.44678	0.17974	1.53264	0.190407
Cac1	534	542	FDGVQDSTF	10	3.225	0.400656	3.30069	0.41006	3.27751	0.407181
Cac1	534	542	FDGVQDSTF	30	3.40993	0.423632	3.44014	0.427385	3.43298	0.426495
Cac1	534	542	FDGVQDSTF	60	3.61616	0.449252	3.67766	0.456893	3.69994	0.45966
Cac1	543	549	SLGTVTE	0	0	0	0	0	0	0
Cac1	543	549	SLGTVTE	0.01	0.048116	0.00797024	0.021353	0.00353705	0.036316	0.00601561
Cac1	543	549	SLGTVTE	0.5	1.3887	0.230033	1.34852	0.223377	1.41	0.233562
Cac1	543	549	SLGTVTE	1	1.40921	0.23343	1.40437	0.232628	1.45769	0.24146
Cac1	543	549	SLGTVTE	10	2.0624	0.341629	2.07822	0.344249	1.95395	0.323664
Cac1	543	549	SLGTVTE	30	2.85442	0.472824	2.87064	0.47551	2.59344	0.429594
Cac1	543	549	SLGTVTE	60	3.40867	0.564633	3.35659	0.556007	3.20265	0.530507
Cac1	550	558	IAQKNLPQY	0	0	0	0	0	0	0
Cac1	550	558	IAQKNLPQY	0.01	0.024244	0.00344222	0.034907	0.00495618	0.034155	0.00484941
Cac1	550	558	IAQKNLPQY	0.5	0.978668	0.138954	0.999168	0.141864	0.935462	0.132819
Cac1	550	558	IAQKNLPQY	1	1.29115	0.183321	1.37368	0.195039	1.33292	0.189251
Cac1	550	558	IAQKNLPQY	10	2.5434	0.361119	2.52532	0.358551	2.40284	0.341161
Cac1	550	558	IAQKNLPQY	30	3.32995	0.472795	3.34925	0.475536	2.99749	0.425592
Cac1	550	558	IAQKNLPQY	60	3.85645	0.547548	3.87824	0.550642	3.56063	0.505548
Cac1	550	569	IAQKNLPQYNKQTIKNTIKE	0	0	0	0	0	0	0
Cac1	550	569	IAQKNLPQYNKQTIKNTIKE	0.01	0.058706	0.00324148	0.059151	0.00326605	0.032998	0.001822
Cac1	550	569	IAQKNLPQYNKQTIKNTIKE	0.5	3.07532	0.169805	3.06839	0.169423	2.88833	0.15948
Cac1	550	569	IAQKNLPQYNKQTIKNTIKE	1	3.43602	0.189721	3.68072	0.203232	3.49618	0.193043
Cac1	550	569	IAQKNLPQYNKQTIKNTIKE	10	6.44691	0.355969	6.64097	0.366684	5.9656	0.329393
Cac1	550	569	IAQKNLPQYNKQTIKNTIKE	30	8.48084	0.468273	9.10188	0.502564	7.62186	0.420844
Cac1	550	569	IAQKNLPQYNKQTIKNTIKE	60	10.2723	0.567189	10.7872	0.59562	9.36144	0.516896
Cac1	570	591	YAIRSSGKGDLPRKWVIKDAQN	0	0	0	0	0	0	0
Cac1	570	591	YAIRSSGKGDLPRKWVIKDAQN	0.01	0.046437	0.00230763	0.039963	0.00198592	0.031706	0.00157559
Cac1	570	591	YAIRSSGKGDLPRKWVIKDAQN	0.5	6.63877	0.329906	6.64796	0.330363	6.52294	0.32415
Cac1	570	591	YAIRSSGKGDLPRKWVIKDAQN	1	6.84872	0.34034	7.0847	0.352066	6.93146	0.344451
Cac1	570	591	YAIRSSGKGDLPRKWVIKDAQN	10	8.08173	0.401613	8.31582	0.413245	8.08097	0.401575
Cac1	570	591	YAIRSSGKGDLPRKWVIKDAQN	30	8.97595	0.44605	9.19714	0.457042	8.89706	0.442129
Cac1	570	591	YAIRSSGKGDLPRKWVIKDAQN	60	9.74301	0.484168	10.036	0.49873	9.63686	0.478893
Cac1	596	606	RANANMPTPSL	0	0	0	0	0	0	0
Cac1	596	606	RANANMPTPSL	0.01	0.068945	0.00856536	0.01463	0.00181755	0.048829	0.00606626
Cac1	596	606	RANANMPTPSL	0.5	5.00442	0.621723	5.05814	0.628396	5.01021	0.622442
Cac1	596	606	RANANMPTPSL	1	4.9442	0.614241	5.1234	0.636504	5.03499	0.625521
Cac1	596	606	RANANMPTPSL	10	5.03865	0.625975	5.10612	0.634357	5.03254	0.625217
Cac1	596	606	RANANMPTPSL	30	5.02078	0.623755	5.13112	0.637463	5.06143	0.628805
Cac1	596	606	RANANMPTPSL	60	5.04151	0.626331	5.11251	0.635151	5.06971	0.629834
Cac1	598	606	NANMPTPSL	0	0	0	0	0	0	0
Cac1	598	606	NANMPTPSL	0.01	0.067859	0.0112406	0.058787	0.00973785	0.05158	0.00854404
Cac1	598	606	NANMPTPSL	0.5	3.53498	0.585557	3.57752	0.592602	3.7449	0.620328
Cac1	598	606	NANMPTPSL	1	3.57491	0.59217	3.66627	0.607304	3.77188	0.624797
Cac1	598	606	NANMPTPSL	10	3.82029	0.632817	3.61918	0.599504	3.75902	0.622668
Cac1	598	606	NANMPTPSL	30	3.83935	0.635973	3.6241	0.600319	3.7598	0.622797
Cac1	598	606	NANMPTPSL	60	3.76589	0.623805	3.63409	0.601973	3.72317	0.616729

## Sheet: Cac2 plot
protein	amino acids		Sequence	Time/min	Cac2		tCAF-1∆3		tCAF-1
	start	end			Deut uptake	%Deut uptake	Deut uptake	%Deut uptake	Deut uptake	%Deut uptake
Cac2	7	17	QIYWHDSQPVY	0	0	0	0	0	0	0
Cac2		17	QIYWHDSQPVY	0.01	0.037664	0.00415927	0.041803	0.00461634	0.048638	0.00537114
Cac2		17	QIYWHDSQPVY	0.5	1.74826	0.193062	1.34947	0.149023	1.45857	0.161071
Cac2		17	QIYWHDSQPVY	1	1.97116	0.217677	1.70654	0.188455	1.63504	0.180559
Cac2		17	QIYWHDSQPVY	10	2.40106	0.265151	1.9499	0.215329	1.85348	0.204682
Cac2		17	QIYWHDSQPVY	30	2.61636	0.288927	2.06138	0.22764	1.90025	0.209847
Cac2		17	QIYWHDSQPVY	60	2.65416	0.293101	2.07796	0.229471	2.04497	0.225828
Cac2	7	20	QIYWHDSQPVYSLT	0	0	0	0	0	0	0
Cac2	7	20	QIYWHDSQPVYSLT	0.01	0.034764	0.00287927	0.0414	0.00342888	0.024664	0.00204275
Cac2	7	20	QIYWHDSQPVYSLT	0.5	1.43676	0.118998	1.21018	0.100231	1.23518	0.102302
Cac2	7	20	QIYWHDSQPVYSLT	1	1.71036	0.141658	1.51076	0.125126	1.40073	0.116013
Cac2	7	20	QIYWHDSQPVYSLT	10	2.11526	0.175193	1.73106	0.143372	1.61573	0.13382
Cac2	7	20	QIYWHDSQPVYSLT	30	2.27186	0.188163	1.7514	0.145056	1.67434	0.138674
Cac2	7	20	QIYWHDSQPVYSLT	60	2.30266	0.190714	1.77955	0.147388	1.81043	0.149946
Cac2	21	30	FQKNSANDKL	0	0	0	0	0	0	0
Cac2	21	30	FQKNSANDKL	0.01	0.036047	0.0039807	0.025039	0.00276508	0.018896	0.0020867
Cac2	21	30	FQKNSANDKL	0.5	2.66865	0.294701	3.12067	0.344619	2.87079	0.317024
Cac2	21	30	FQKNSANDKL	1	3.04995	0.336808	3.05673	0.337557	2.88303	0.318375
Cac2	21	30	FQKNSANDKL	10	3.14195	0.346968	3.10921	0.343352	2.97354	0.32837
Cac2	21	30	FQKNSANDKL	30	3.37735	0.372963	3.13479	0.346178	3.19787	0.353144
Cac2	21	30	FQKNSANDKL	60	3.39835	0.375282	3.46329	0.382454	3.31914	0.366536
Cac2	31	41	FTAGGDNKVRI	0	0	0	0	0	0	0
Cac2	31	41	FTAGGDNKVRI	0.01	0.018753	0.00186383	0.013813	0.00137284	0.098749	0.00981444
Cac2	31	41	FTAGGDNKVRI	0.5	-0.006847	-0.000680511	0.00102705	0.000102077	-0.0135106	-0.00134279
Cac2	31	41	FTAGGDNKVRI	1	0.165853	0.0164838	0.0333108	0.00331068	-0.227862	-0.0226467
Cac2	31	41	FTAGGDNKVRI	10	0.792453	0.0787605	0.0797876	0.00792992	0.113568	0.0112873
Cac2	31	41	FTAGGDNKVRI	30	1.37585	0.136744	0.191249	0.0190078		0
Cac2	31	41	FTAGGDNKVRI	60	1.70675	0.169631	0.22922	0.0227817	0.270342	0.0268687
Cac2	33	44	AGGDNKVRIWKL	0	0	0	0	0	0	0
Cac2	33	44	AGGDNKVRIWKL	0.01	0.077013	0.00695831	0.057795	0.00522192	0.057774	0.00522003
Cac2	33	44	AGGDNKVRIWKL	0.5	0.124613	0.0112591	0.125177	0.01131	0.0953537	0.00861545
Cac2	33	44	AGGDNKVRIWKL	1	0.229513	0.020737	0.109149	0.00986188	0.0847706	0.00765924
Cac2	33	44	AGGDNKVRIWKL	10	0.775113	0.0700333	0.270978	0.0244836	0.207105	0.0187124
Cac2	33	44	AGGDNKVRIWKL	30	1.22371	0.110565	0.426308	0.038518	0.353277	0.0319194
Cac2	33	44	AGGDNKVRIWKL	60	1.69941	0.153546	0.588511	0.0531735	0.687184	0.0620888
Cac2	38	44	KVRIWKL	0	0	0	0	0	0	0
Cac2	38	44	KVRIWKL	0.01	0.021338	0.00353454	0.022538	0.00373334	0.046126	0.0076406
Cac2	38	44	KVRIWKL	0.5	-0.026762	-0.004433	0.0395607	0.00655309	0.0242679	0.00401988
Cac2	38	44	KVRIWKL	1	0.041238	0.00683088	0.0146448	0.00242586	0.0100562	0.00166578
Cac2	38	44	KVRIWKL	10	0.074838	0.0123966	0.131608	0.0218004	0.0953149	0.0157886
Cac2	38	44	KVRIWKL	30	0.186038	0.0308163	0.261002	0.043234	0.217293	0.0359938
Cac2	38	44	KVRIWKL	60	0.329238	0.0545367	0.380586	0.0630427	0.380567	0.0630395
Cac2	38	61	KVRIWKLNRDENGQNGGVRKIESL	0	0	0	0	0	0	0
Cac2	38	61	KVRIWKLNRDENGQNGGVRKIESL	0.01	-0.002608	-0.000112697	-0.044759	-0.00193413	0.024839	0.00107334
Cac2	38	61	KVRIWKLNRDENGQNGGVRKIESL	0.5	6.65389	0.287529	5.90018	0.254959	6.14478	0.265529
Cac2	38	61	KVRIWKLNRDENGQNGGVRKIESL	1	7.70539	0.332966	6.79288	0.293534	6.64078	0.286962
Cac2	38	61	KVRIWKLNRDENGQNGGVRKIESL	10	8.85829	0.382785	8.66781	0.374554	8.47904	0.366397
Cac2	38	61	KVRIWKLNRDENGQNGGVRKIESL	30	9.13329	0.394669	8.90486	0.384798	8.79523	0.38006
Cac2	38	61	KVRIWKLNRDENGQNGGVRKIESL	60	9.22109	0.398463	9.06302	0.391632	9.04487	0.390848
Cac2	45	61	NRDENGQNGGVRKIESL	0	0	0	0	0	0	0
Cac2	45	61	NRDENGQNGGVRKIESL	0.01	0.031688	0.00196838	0.009428	0.000585642	0.034449	0.00213988
Cac2	45	61	NRDENGQNGGVRKIESL	0.5	7.04599	0.437678	6.16358	0.382865	6.26655	0.389262
Cac2	45	61	NRDENGQNGGVRKIESL	1	7.89629	0.490497	7.04532	0.437637	6.81755	0.423488
Cac2	45	61	NRDENGQNGGVRKIESL	10	8.73479	0.542582	8.59844	0.534112	8.3167	0.516611
Cac2	45	61	NRDENGQNGGVRKIESL	30	8.81219	0.54739	8.54426	0.530747	8.42859	0.523562
Cac2	45	61	NRDENGQNGGVRKIESL	60	8.67329	0.538762	8.60238	0.534357	8.45309	0.525084
Cac2	45	62	NRDENGQNGGVRKIESLD	0	0	0	0	0	0	0
Cac2	45	62	NRDENGQNGGVRKIESLD	0.01	0.081395	0.00475864	0.057041	0.00333481	-0.002596	-0.000151771
Cac2	45	62	NRDENGQNGGVRKIESLD	0.5	7.14779	0.417886	6.34274	0.370818	6.97554	0.407814
Cac2	45	62	NRDENGQNGGVRKIESLD	1	8.0629	0.471386	7.2847	0.425889	7.42952	0.434355
Cac2	45	62	NRDENGQNGGVRKIESLD	10	9.216	0.5388	8.70854	0.509131	8.64601	0.505475
Cac2	45	62	NRDENGQNGGVRKIESLD	30	9.42659	0.551112	8.64149	0.505211	8.64232	0.50526
Cac2	45	62	NRDENGQNGGVRKIESLD	60	9.3066	0.544097	8.64291	0.505294	8.76785	0.512598
Cac2	45	63	NRDENGQNGGVRKIESLDF	0	0	0	0	0	0	0
Cac2	45	63	NRDENGQNGGVRKIESLDF	0.01	0.035122	0.00193928	-0.011409	-0.000629953	-0.004568	-0.000252224
Cac2	45	63	NRDENGQNGGVRKIESLDF	0.5	7.21622	0.398447	6.20716	0.342731	6.46854	0.357163
Cac2	45	63	NRDENGQNGGVRKIESLDF	1	8.21342	0.453507	7.09498	0.391752	6.99724	0.386356
Cac2	45	63	NRDENGQNGGVRKIESLDF	10	9.10562	0.502771	8.57931	0.47371	8.64023	0.477074
Cac2	45	63	NRDENGQNGGVRKIESLDF	30	9.36592	0.517143	8.61553	0.47571	8.54884	0.472028
Cac2	45	63	NRDENGQNGGVRKIESLDF	60	9.25882	0.51123	8.63751	0.476924	8.6608	0.47821
Cac2	62	75	DFLGSLTHHEQAIN	0	0	0	0	0	0	0
Cac2	62	75	DFLGSLTHHEQAIN	0.01	0.047717	0.00364806	0.025443	0.00194517	0.040798	0.00311909
Cac2	62	75	DFLGSLTHHEQAIN	0.5	1.87352	0.143234	1.33307	0.101916	1.24298	0.0950288
Cac2	62	75	DFLGSLTHHEQAIN	1	2.56282	0.195932	1.60175	0.122457	1.41848	0.108446
Cac2	62	75	DFLGSLTHHEQAIN	10	4.47142	0.341849	2.2873	0.174869	2.16865	0.165798
Cac2	62	75	DFLGSLTHHEQAIN	30	4.89682	0.374371	2.53655	0.193925	2.58177	0.197382
Cac2	62	75	DFLGSLTHHEQAIN	60	4.96132	0.379302	2.77973	0.212516	2.92467	0.223597
Cac2	62	76	DFLGSLTHHEQAINV	0	0	0	0	0	0	0
Cac2	62	76	DFLGSLTHHEQAINV	0.01	0.028525	0.00202503	0.010431	0.00074051	0.040757	0.00289339
Cac2	62	76	DFLGSLTHHEQAINV	0.5	1.86182	0.132173	1.25254	0.0889197	1.2459	0.088448
Cac2	62	76	DFLGSLTHHEQAINV	1	2.50082	0.177537	1.52114	0.107988	1.38988	0.0986697
Cac2	62	76	DFLGSLTHHEQAINV	10	4.39182	0.311782	2.22932	0.158262	2.18588	0.155179
Cac2	62	76	DFLGSLTHHEQAINV	30	4.82803	0.342748	2.44475	0.173556	2.51903	0.178829
Cac2	62	76	DFLGSLTHHEQAINV	60	4.87523	0.346099	2.71695	0.192879	2.88644	0.204912
Cac2	63	75	FLGSLTHHEQAIN	0	0	0	0	0	0	0
Cac2	63	75	FLGSLTHHEQAIN	0.01	0.027151	0.00224874	0.012563	0.00104051	0.044068	0.00364985
Cac2	63	75	FLGSLTHHEQAIN	0.5	1.31095	0.108577	0.836823	0.0693083	0.93688	0.0775954
Cac2	63	75	FLGSLTHHEQAIN	1	1.72615	0.142966	0.972951	0.0805829	1.00371	0.0831305
Cac2	63	75	FLGSLTHHEQAIN	10	2.75845	0.228464	1.64321	0.136096	1.61887	0.13408
Cac2	63	75	FLGSLTHHEQAIN	30	2.85195	0.236208	1.7989	0.148991	1.78421	0.147774
Cac2	63	75	FLGSLTHHEQAIN	60	2.91005	0.24102	1.9606	0.162383	2.13792	0.177069
Cac2	63	76	FLGSLTHHEQAINV	0	0	0	0	0	0	0
Cac2	63	76	FLGSLTHHEQAINV	0.01	0.030371	0.00232192	0.032299	0.00246933	0.025273	0.00193217
Cac2	63	76	FLGSLTHHEQAINV	0.5	1.09847	0.0839802	0.797635	0.0609809	0.815264	0.0623287
Cac2	63	76	FLGSLTHHEQAINV	1	1.51057	0.115486	0.915774	0.0700129	0.825638	0.0631218
Cac2	63	76	FLGSLTHHEQAINV	10	2.55547	0.195371	1.48106	0.11323	1.42114	0.108649
Cac2	63	76	FLGSLTHHEQAINV	30	2.63187	0.201212	1.68742	0.129007	1.73346	0.132527
Cac2	63	76	FLGSLTHHEQAINV	60	2.64407	0.202144	1.85331	0.141689	1.90931	0.145971
Cac2	76	86	VIRFNSKGDVL	0	0	0	0	0	0	0
Cac2	76	86	VIRFNSKGDVL	0.01	0.028494	0.00283197	0.011956	0.00118828	0.041961	0.00417041
Cac2	76	86	VIRFNSKGDVL	0.5	0.848294	0.0843104	0.750235	0.0745642	0.817093	0.081209
Cac2	76	86	VIRFNSKGDVL	1	1.24429	0.123668	1.03002	0.102371	0.975701	0.0969728
Cac2	76	86	VIRFNSKGDVL	10	1.73189	0.17213	1.72033	0.17098	1.66953	0.165931
Cac2	76	86	VIRFNSKGDVL	30	1.98819	0.197603	1.9228	0.191103	1.95604	0.194406
Cac2	76	86	VIRFNSKGDVL	60	2.06159	0.204898	2.00905	0.199675	2.11844	0.210547
Cac2	77	86	IRFNSKGDVL	0	0	0	0	0	0	0
Cac2	77	86	IRFNSKGDVL	0.01	0.023346	0.00257812	0.001042	0.000115069	0.038903	0.00429609
Cac2	77	86	IRFNSKGDVL	0.5	0.831046	0.0917731	0.754904	0.0833647	0.842786	0.0930696
Cac2	77	86	IRFNSKGDVL	1	1.23885	0.136807	1.00044	0.11048	1.01459	0.112042
Cac2	77	86	IRFNSKGDVL	10	1.67325	0.184778	1.66929	0.184341	1.64389	0.181536
Cac2	77	86	IRFNSKGDVL	30	1.90805	0.210707	1.88436	0.208092	1.90487	0.210357
Cac2	77	86	IRFNSKGDVL	60	2.03865	0.225129	1.98236	0.218914	2.08772	0.230548
Cac2	80	86	NSKGDVL	0	0	0	0	0	0	0
Cac2	80	86	NSKGDVL	0.01	0.022393	0.00370929	0.023758	0.00393542	0.00714	0.00118271
Cac2	80	86	NSKGDVL	0.5	0.426593	0.0706631	0.486272	0.0805492	0.526304	0.0871803
Cac2	80	86	NSKGDVL	1	0.535093	0.0886356	0.523482	0.0867129	0.500643	0.0829297
Cac2	80	86	NSKGDVL	10	0.738093	0.122262	0.725709	0.120211	0.707722	0.117231
Cac2	80	86	NSKGDVL	30	0.992093	0.164335	0.908326	0.150461	0.921539	0.15265
Cac2	80	86	NSKGDVL	60	1.10489	0.18302	1.0671	0.176761	1.09073	0.180676
Cac2	87	96	ASAGDDGQVL	0	0	0	0	0	0	0
Cac2	87	96	ASAGDDGQVL	0.01	0.015265	0.00168573	0.026587	0.00293603	0.028601	0.00315843
Cac2	87	96	ASAGDDGQVL	0.5	0.049865	0.00550663	0.13038	0.014398	0.0875899	0.00967263
Cac2	87	96	ASAGDDGQVL	1	0.454865	0.0502311	0.294933	0.0325697	0.250435	0.0276557
Cac2	87	96	ASAGDDGQVL	10	1.55557	0.171782	1.34874	0.148943	1.19142	0.13157
Cac2	87	96	ASAGDDGQVL	30	2.47866	0.273721	1.76081	0.194448	1.78822	0.197474
Cac2	87	96	ASAGDDGQVL	60	2.65176	0.292837	2.15327	0.237787	2.21699	0.244824
Cac2	87	97	ASAGDDGQVLL	0	0	0	0	0	0	0
Cac2	87	97	ASAGDDGQVLL	0.01	0.046783	0.00464968	0.027388	0.00272203	0.04551	0.00452314
Cac2	87	97	ASAGDDGQVLL	0.5	0.128383	0.0127598	0.00319861	0.000317902	0.0345412	0.00343298
Cac2	87	97	ASAGDDGQVLL	1	0.462783	0.0459952	0.252157	0.0250613	0.142324	0.0141453
Cac2	87	97	ASAGDDGQVLL	10	1.62268	0.161276	1.30036	0.129239	1.1812	0.117397
Cac2	87	97	ASAGDDGQVLL	30	2.36468	0.235022	1.78898	0.177803	1.77853	0.176765
Cac2	87	97	ASAGDDGQVLL	60	2.70048	0.268396	2.07449	0.206178	2.22067	0.220707
Cac2	97	108	LWKQEDPNTQQE	0	0	0	0	0	0	0
Cac2	97	108	LWKQEDPNTQQE	0.01	-0.027908	-0.00277373	0.003093	0.000307406	-0.128108	-0.0127324
Cac2	97	108	LWKQEDPNTQQE	0.5	3.83139	0.380795	4.15269	0.412727	4.00803	0.398349
Cac2	97	108	LWKQEDPNTQQE	1	4.26119	0.423512	4.2072	0.418144	3.93889	0.391478
Cac2	97	108	LWKQEDPNTQQE	10	4.55309	0.452524	4.65252	0.462404	4.57887	0.455084
Cac2	97	108	LWKQEDPNTQQE	30	4.91769	0.488761	4.80255	0.477314	4.76132	0.473217
Cac2	97	108	LWKQEDPNTQQE	60	4.93129	0.490112	4.86611	0.483632	4.80175	0.477235
Cac2	108	117	ESVVRPFGMD	0	0	0	0	0	0	0
Cac2	108	117	ESVVRPFGMD	0.01	0.035976	0.00446944	0.013458	0.00167195	0.056554	0.00702597
Cac2	108	117	ESVVRPFGMD	0.5	4.82848	0.59986	4.94875	0.614807	4.80752	0.597261
Cac2	108	117	ESVVRPFGMD	1	4.93778	0.613439	4.88511	0.606901	4.59444	0.570789
Cac2	108	117	ESVVRPFGMD	10	4.93868	0.613551	4.95514	0.6156	4.72463	0.586963
Cac2	108	117	ESVVRPFGMD	30	4.98388	0.619166	4.85397	0.603031	4.75261	0.590439
Cac2	108	117	ESVVRPFGMD	60	4.89768	0.608457	4.89335	0.607923	4.7305	0.587692
Cac2	109	117	SVVRPFGMD	0	0	0	0	0	0	0
Cac2	109	117	SVVRPFGMD	0.01	0.046369	0.0065836	0.041923	0.00595233	-0.028456	-0.00404025
Cac2	109	117	SVVRPFGMD	0.5	4.17107	0.59222	4.23493	0.601286	4.10537	0.582891
Cac2	109	117	SVVRPFGMD	1	4.20027	0.596366	4.20171	0.59657	4.02979	0.57216
Cac2	109	117	SVVRPFGMD	10	4.18217	0.593796	4.16516	0.59138	4.06652	0.577374
Cac2	109	117	SVVRPFGMD	30	4.26057	0.604927	4.15197	0.589507	4.13883	0.587641
Cac2	109	117	SVVRPFGMD	60	4.18797	0.594619	4.19171	0.595149	4.04064	0.573701
Cac2	110	117	VVRPFGMD	0	0	0	0	0	0	0
Cac2	110	117	VVRPFGMD	0.01	0.030464	0.00504622	0.011573	0.00191702	0.034379	0.00569475
Cac2	110	117	VVRPFGMD	0.5	3.31056	0.548379	3.5464	0.587448	3.42149	0.566756
Cac2	110	117	VVRPFGMD	1	3.49316	0.578626	3.5154	0.582312	3.33685	0.552737
Cac2	110	117	VVRPFGMD	10	3.52566	0.584009	3.49663	0.579204	3.40096	0.563356
Cac2	110	117	VVRPFGMD	30	3.49976	0.579719	3.43737	0.569387	3.4528	0.571944
Cac2	110	117	VVRPFGMD	60	3.44356	0.57041	3.48074	0.576572	3.40123	0.563402
Cac2	118	130	AETSEADENKEKW	0	0	0	0	0	0	0
Cac2	118	130	AETSEADENKEKW	0.01	0.01304	0.00108002	-0.034004	-0.00281632	0.016773	0.00138919
Cac2	118	130	AETSEADENKEKW	0.5	5.34654	0.442818	5.49338	0.454979	5.42202	0.449069
Cac2	118	130	AETSEADENKEKW	1	5.46344	0.4525	5.4867	0.454426	5.38413	0.445931
Cac2	118	130	AETSEADENKEKW	10	6.21314	0.514593	5.96117	0.493723	6.17185	0.511172
Cac2	118	130	AETSEADENKEKW	30	6.27684	0.519869	5.97646	0.494989	6.26241	0.518673
Cac2	118	130	AETSEADENKEKW	60	6.22304	0.515413	6.12905	0.507627	6.10789	0.505875
Cac2	123	145	ADENKEKWVVWKRLRGGSGATAA	0	0	0	0	0	0	0
Cac2	123	145	ADENKEKWVVWKRLRGGSGATAA	0.01	0.035401	0.00159928	0.013155	0.000594294	0.037425	0.00169072
Cac2	123	145	ADENKEKWVVWKRLRGGSGATAA	0.5	8.0065	0.361703	7.96344	0.359758	7.65424	0.34579
Cac2	123	145	ADENKEKWVVWKRLRGGSGATAA	1	8.1648	0.368855	8.04383	0.36339	7.67723	0.346829
Cac2	123	145	ADENKEKWVVWKRLRGGSGATAA	10	9.2236	0.416687	8.98069	0.405714	8.79622	0.39738
Cac2	123	145	ADENKEKWVVWKRLRGGSGATAA	30	9.5796	0.43277	9.17119	0.41432	9.26799	0.418693
Cac2	123	145	ADENKEKWVVWKRLRGGSGATAA	60	9.6028	0.433818	9.38352	0.423913	9.36483	0.423068
Cac2	123	147	ADENKEKWVVWKRLRGGSGATAAAE	0	0	0	0	0	0	0
Cac2	123	147	ADENKEKWVVWKRLRGGSGATAAAE	0.01	0.033601	0.00139147	0.011567	0.000479008	0.042664	0.00176678
Cac2	123	147	ADENKEKWVVWKRLRGGSGATAAAE	0.5	8.4546	0.350118	8.54264	0.353764	8.37424	0.346791
Cac2	123	147	ADENKEKWVVWKRLRGGSGATAAAE	1	8.74	0.361936	8.62333	0.357106	8.49536	0.351806
Cac2	123	147	ADENKEKWVVWKRLRGGSGATAAAE	10	10.0764	0.417279	9.65132	0.399676	9.51171	0.393895
Cac2	123	147	ADENKEKWVVWKRLRGGSGATAAAE	30	10.7834	0.446557	9.92881	0.411167	10.1999	0.422394
Cac2	123	147	ADENKEKWVVWKRLRGGSGATAAAE	60	10.7335	0.44449	10.2366	0.423914	10.1397	0.419901
Cac2	131	147	VVWKRLRGGSGATAAAE	0	0	0	0	0	0	0
Cac2	131	147	VVWKRLRGGSGATAAAE	0.01	0.029166	0.00181172	0.043639	0.00271074	0.019363	0.00120278
Cac2	131	147	VVWKRLRGGSGATAAAE	0.5	6.99637	0.434596	7.10018	0.441044	7.01062	0.435481
Cac2	131	147	VVWKRLRGGSGATAAAE	1	7.10197	0.441155	7.08619	0.440176	6.84553	0.425226
Cac2	131	147	VVWKRLRGGSGATAAAE	10	7.37877	0.45835	7.19732	0.447078	7.02651	0.436468
Cac2	131	147	VVWKRLRGGSGATAAAE	30	7.77657	0.48306	7.17633	0.445775	7.26134	0.451055
Cac2	131	147	VVWKRLRGGSGATAAAE	60	7.71987	0.479538	7.37272	0.457974	7.23423	0.449372
Cac2	149	159	YDLAWSPDNRN	0	0	0	0	0	0	0
Cac2	149	159	YDLAWSPDNRN	0.01	0.035413	0.00391069	0.047159	0.00520781	0.010147	0.00112054
Cac2	149	159	YDLAWSPDNRN	0.5	0.155713	0.0171955	0.162323	0.0179255	0.121826	0.0134534
Cac2	149	159	YDLAWSPDNRN	1	0.380013	0.0419651	0.326909	0.0361008	0.234369	0.0258815
Cac2	149	159	YDLAWSPDNRN	10	0.926013	0.10226	0.955894	0.10556	0.736571	0.0813402
Cac2	149	159	YDLAWSPDNRN	30	1.50421	0.166111	1.49552	0.165152	1.27004	0.140252
Cac2	149	159	YDLAWSPDNRN	60	1.83071	0.202167	1.71788	0.189707	1.69369	0.187035
Cac2	152	159	AWSPDNRN	0	0	0	0	0	0	0
Cac2	152	159	AWSPDNRN	0.01	0.029737	0.00492579	0.03551	0.0058821	0.023106	0.00382742
Cac2	152	159	AWSPDNRN	0.5	0.217737	0.0360671	0.190876	0.0316179	0.212969	0.0352775
Cac2	152	159	AWSPDNRN	1	0.494737	0.0819508	0.402191	0.0666215	0.372737	0.0617425
Cac2	152	159	AWSPDNRN	10	1.05954	0.175507	1.04162	0.172541	0.986449	0.163402
Cac2	152	159	AWSPDNRN	30	1.54844	0.256491	1.45323	0.240722	1.44439	0.239258
Cac2	152	159	AWSPDNRN	60	1.78414	0.295534	1.76334	0.29209	1.77397	0.293852
Cac2	172	179	FDVGAGML	0	0	0	0	0	0	0
Cac2	172	179	FDVGAGML	0.01	0.065647	0.00932074	0.054911	0.0077964	0.060138	0.00853855
Cac2	172	179	FDVGAGML	0.5	1.98025	0.281161	1.99285	0.28295	2.10111	0.298321
Cac2	172	179	FDVGAGML	1	2.51005	0.356383	2.40855	0.341972	2.30179	0.326813
Cac2	172	179	FDVGAGML	10	3.10195	0.440423	2.81586	0.399803	2.8216	0.400618
Cac2	172	179	FDVGAGML	30	3.30285	0.468947	3.09375	0.439259	3.09536	0.439487
Cac2	172	179	FDVGAGML	60	3.29295	0.467542	3.16868	0.449898	3.22048	0.457252
Cac2	179	192	LVCGQSDHGHYVQG	0	0	0	0	0	0	0
Cac2	179	192	LVCGQSDHGHYVQG	0.01	0.031162	0.0023824	0.019579	0.00149686	0.041038	0.00313744
Cac2	179	192	LVCGQSDHGHYVQG	0.5	1.53616	0.117443	1.01387	0.0775126	1.03986	0.0794993
Cac2	179	192	LVCGQSDHGHYVQG	1	1.98966	0.152114	1.15371	0.0882037	1.16003	0.088687
Cac2	179	192	LVCGQSDHGHYVQG	10	2.73316	0.208956	1.8622	0.142369	1.86389	0.142498
Cac2	179	192	LVCGQSDHGHYVQG	30	2.86906	0.219345	2.12893	0.162761	2.22501	0.170107
Cac2	179	192	LVCGQSDHGHYVQG	60	2.91516	0.22287	2.34473	0.179259	2.43788	0.186381
Cac2	179	200	LVCGQSDHGHYVQGVAWDPLNQ	0	0	0	0	0	0	0
Cac2	179	200	LVCGQSDHGHYVQGVAWDPLNQ	0.01	0.081297	0.00403996	0.070977	0.00352712	0.054576	0.00271209
Cac2	179	200	LVCGQSDHGHYVQGVAWDPLNQ	0.5	1.1015	0.0547376	0.736869	0.0366179	0.593634	0.0295
Cac2	179	200	LVCGQSDHGHYVQGVAWDPLNQ	1	1.5556	0.0773036	0.920242	0.0457304	0.720267	0.0357929
Cac2	179	200	LVCGQSDHGHYVQGVAWDPLNQ	10	2.5107	0.124766	1.70199	0.0845785	1.43993	0.0715555
Cac2	179	200	LVCGQSDHGHYVQGVAWDPLNQ	30	2.9084	0.144529	2.13728	0.10621	2.08454	0.103589
Cac2	179	200	LVCGQSDHGHYVQGVAWDPLNQ	60	2.9802	0.148097	2.31972	0.115276	2.39284	0.11891
Cac2	179	201	LVCGQSDHGHYVQGVAWDPLNQF	0	0	0	0	0	0	0
Cac2	179	201	LVCGQSDHGHYVQGVAWDPLNQF	0.01	0.046695	0.00220996	0.047308	0.00223897	0.137894	0.00652618
Cac2	179	201	LVCGQSDHGHYVQGVAWDPLNQF	0.5	0.892995	0.0422633	0.64654	0.0305991	0.753979	0.0356839
Cac2	179	201	LVCGQSDHGHYVQGVAWDPLNQF	1	1.36029	0.0643795	0.78533	0.0371677	0.788028	0.0372954
Cac2	179	201	LVCGQSDHGHYVQGVAWDPLNQF	10	2.35	0.11122	1.58405	0.0749692	1.55106	0.0734078
Cac2	179	201	LVCGQSDHGHYVQGVAWDPLNQF	30	2.57289	0.121769	2.02332	0.0957585	2.01777	0.0954959
Cac2	179	201	LVCGQSDHGHYVQGVAWDPLNQF	60	2.62909	0.124429	2.16607	0.102515	2.37382	0.112347
Cac2	180	200	VCGQSDHGHYVQGVAWDPLNQ	0	0	0	0	0	0	0
Cac2	180	200	VCGQSDHGHYVQGVAWDPLNQ	0.01	0.055174	0.00288612	0.050362	0.0026344	0.064869	0.00339326
Cac2	180	200	VCGQSDHGHYVQGVAWDPLNQ	0.5	0.723474	0.0378445	0.449972	0.0235377	0.438397	0.0229323
Cac2	180	200	VCGQSDHGHYVQGVAWDPLNQ	1	1.07697	0.0563359	0.575419	0.0300998	0.482163	0.0252217
Cac2	180	200	VCGQSDHGHYVQGVAWDPLNQ	10	1.75687	0.0919011	1.35552	0.0709061	1.2043	0.062996
Cac2	180	200	VCGQSDHGHYVQGVAWDPLNQ	30	2.09537	0.109608	1.75964	0.0920454	1.68148	0.0879571
Cac2	180	200	VCGQSDHGHYVQGVAWDPLNQ	60	2.17837	0.11395	1.88394	0.0985479	1.91032	0.0999276
Cac2	180	201	VCGQSDHGHYVQGVAWDPLNQF	0	0	0	0	0	0	0
Cac2	180	201	VCGQSDHGHYVQGVAWDPLNQF	0.01	0.041095	0.00204217	0.014717	0.000731345	0.027256	0.00135446
Cac2	180	201	VCGQSDHGHYVQGVAWDPLNQF	0.5	0.615895	0.0306062	0.282402	0.0140336	0.280888	0.0139584
Cac2	180	201	VCGQSDHGHYVQGVAWDPLNQF	1	0.932795	0.0463542	0.450128	0.0223686	0.259288	0.012885
Cac2	180	201	VCGQSDHGHYVQGVAWDPLNQF	10	1.5755	0.0782924	1.12003	0.0556585	0.973121	0.0483582
Cac2	180	201	VCGQSDHGHYVQGVAWDPLNQF	30	1.9284	0.0958293	1.65024	0.0820067	1.43155	0.0711395
Cac2	180	201	VCGQSDHGHYVQGVAWDPLNQF	60	2.0482	0.101783	1.70626	0.0847905	1.602	0.0796094
Cac2	193	200	VAWDPLNQ	0	0	0	0	0	0	0
Cac2	193	200	VAWDPLNQ	0.01	0.050963	0.00844178	0.043641	0.00722897	0.043383	0.00718623
Cac2	193	200	VAWDPLNQ	0.5	0.021463	0.00355524	0.0264254	0.00437728	0.0374246	0.00619925
Cac2	193	200	VAWDPLNQ	1	0.110763	0.0183474	0.0508245	0.00841889	0.0439775	0.00728471
Cac2	193	200	VAWDPLNQ	10	0.483363	0.0800668	0.345641	0.0572541	0.305252	0.0505639
Cac2	193	200	VAWDPLNQ	30	0.737163	0.122108	0.665175	0.110184	0.599783	0.0993518
Cac2	193	200	VAWDPLNQ	60	0.783863	0.129843	0.739769	0.12254	0.756025	0.125233
Cac2	193	201	VAWDPLNQF	0	0	0	0	0	0	0
Cac2	193	201	VAWDPLNQF	0.01	0.020831	0.00295764	0.016502	0.002343	0.037302	0.00529623
Cac2	193	201	VAWDPLNQF	0.5	0.006431	0.000913091	0.00091081	0.000129319	0.0602717	0.00855753
Cac2	193	201	VAWDPLNQF	1	0.070831	0.0100568	0.0689032	0.00978306	0.052419	0.00744258
Cac2	193	201	VAWDPLNQF	10	0.437731	0.0621502	0.321393	0.0456322	0.327687	0.0465258
Cac2	193	201	VAWDPLNQF	30	0.691331	0.098157	0.623792	0.0885676	0.65708	0.0932939
Cac2	193	201	VAWDPLNQF	60	0.701631	0.0996195	0.691774	0.0982198	0.760799	0.10802
Cac2	201	207	FILSQSA	0	0	0	0	0	0	0
Cac2	201	207	FILSQSA	0.01	0.035557	0.00588985	0.046903	0.00776931	0.028729	0.00475885
Cac2	201	207	FILSQSA	0.5	0.153157	0.0253697	0.0462614	0.00766303	0.0678534	0.0112397
Cac2	201	207	FILSQSA	1	0.243957	0.0404103	0.0912744	0.0151193	0.0407267	0.00674623
Cac2	201	207	FILSQSA	10	0.764357	0.126612	0.0554506	0.00918519	0.101271	0.0167752
Cac2	201	207	FILSQSA	30	1.17726	0.195007	0.146052	0.0241929	0.101352	0.0167885
Cac2	201	207	FILSQSA	60	1.27896	0.211853	0.0968964	0.0160505	0.115447	0.0191233
Cac2	201	211	FILSQSADRSL	0	0	0	0	0	0	0
Cac2	201	211	FILSQSADRSL	0.01	0.056765	0.00564177	-0.051769	-0.00514521	-0.000712	-7.07641e-05
Cac2	201	211	FILSQSADRSL	0.5	0.968165	0.0962242	0.0137504	0.00136663	0.13549	0.013466
Cac2	201	211	FILSQSADRSL	1	1.46376	0.145481	0.0777995	0.00773232	0.128152	0.0127368
Cac2	201	211	FILSQSADRSL	10	3.31526	0.329498	0.153722	0.015278	0.342032	0.0339938
Cac2	201	211	FILSQSADRSL	30	3.80417	0.378089	0.229224	0.022782	0.563165	0.0559717
Cac2	201	211	FILSQSADRSL	60	3.86506	0.384142	0.28522	0.0283474	0.757259	0.0752623
Cac2	201	213	FILSQSADRSLHV	0	0	0	0	0	0	0
Cac2	201	213	FILSQSADRSLHV	0.01	0.020482	0.00169639	0.022	0.00182211	0.004859	0.000402438
Cac2	201	213	FILSQSADRSLHV	0.5	0.765982	0.0634412	0.0585719	0.00485111	0.0614342	0.00508818
Cac2	201	213	FILSQSADRSLHV	1	1.25918	0.10429	0.12554	0.0103977	0.0972886	0.00805774
Cac2	201	213	FILSQSADRSLHV	10	2.85188	0.236202	0.198465	0.0164375	0.230345	0.0190779
Cac2	201	213	FILSQSADRSLHV	30	3.39628	0.281291	0.30655	0.0253894	0.299236	0.0247836
Cac2	201	213	FILSQSADRSLHV	60	3.58628	0.297028	0.386347	0.0319985	0.50393	0.0417371
Cac2	201	214	FILSQSADRSLHVY	0	0	0	0	0	0	0
Cac2	201	214	FILSQSADRSLHVY	0.01	0.031098	0.0023775	0.012886	0.000985162	0.018804	0.00143761
Cac2	201	214	FILSQSADRSLHVY	0.5	0.770998	0.0589443	0.0838647	0.00641164	0.135349	0.0103477
Cac2	201	214	FILSQSADRSLHVY	1	1.2534	0.0958247	0.179083	0.0136913	0.114528	0.00875595
Cac2	201	214	FILSQSADRSLHVY	10	2.8654	0.219065	0.248221	0.018977	0.278099	0.0212612
Cac2	201	214	FILSQSADRSLHVY	30	3.376	0.258102	0.303545	0.0232067	0.316484	0.0241959
Cac2	201	214	FILSQSADRSLHVY	60	3.491	0.266894	0.402579	0.0307781	0.532709	0.0407267
Cac2	201	218	FILSQSADRSLHVYGVIL	0	0	0	0	0	0	0
Cac2	201	218	FILSQSADRSLHVYGVIL	0.01	0.049906	0.00291768	0.034579	0.00202161	0.039632	0.00231702
Cac2	201	218	FILSQSADRSLHVYGVIL	0.5	0.828406	0.0484316	0.209239	0.0122328	0.155575	0.00909544
Cac2	201	218	FILSQSADRSLHVYGVIL	1	1.48101	0.0865849	0.512227	0.0299466	0.294464	0.0172154
Cac2	201	218	FILSQSADRSLHVYGVIL	10	3.17611	0.185687	0.975043	0.0570043	0.842078	0.0492307
Cac2	201	218	FILSQSADRSLHVYGVIL	30	4.04811	0.236667	1.1407	0.0666894	1.03725	0.0606412
Cac2	201	218	FILSQSADRSLHVYGVIL	60	4.21471	0.246407	1.24198	0.0726107	1.31202	0.0767054
Cac2	202	215	ILSQSADRSLHVYG	0	0	0	0	0	0	0
Cac2	202	215	ILSQSADRSLHVYG	0.01	0.02613	0.00199769	0.006459	0.000493804	0.038215	0.00292162
Cac2	202	215	ILSQSADRSLHVYG	0.5	0.80333	0.0614161	0.0864183	0.00660686	0.156898	0.0119952
Cac2	202	215	ILSQSADRSLHVYG	1	1.35463	0.103564	0.16044	0.012266	0.1224	0.00935774
Cac2	202	215	ILSQSADRSLHVYG	10	2.97043	0.227095	0.270531	0.0206826	0.298307	0.0228062
Cac2	202	215	ILSQSADRSLHVYG	30	3.52753	0.269687	0.351831	0.0268982	0.376381	0.0287752
Cac2	202	215	ILSQSADRSLHVYG	60	3.71123	0.283731	0.393826	0.0301089	0.581424	0.0444511
Cac2	202	218	ILSQSADRSLHVYGVIL	0	0	0	0	0	0	0
Cac2	202	218	ILSQSADRSLHVYGVIL	0.01	0.041312	0.00256619	0.021876	0.00135888	0.041769	0.00259458
Cac2	202	218	ILSQSADRSLHVYGVIL	0.5	0.813712	0.0505457	0.189725	0.0117852	0.231314	0.0143686
Cac2	202	218	ILSQSADRSLHVYGVIL	1	1.49111	0.092624	0.479345	0.0297757	0.398091	0.0247283
Cac2	202	218	ILSQSADRSLHVYGVIL	10	3.32771	0.206709	1.06411	0.0661	0.952715	0.0591801
Cac2	202	218	ILSQSADRSLHVYGVIL	30	4.06571	0.252551	1.26686	0.0786937	1.16395	0.0723015
Cac2	202	218	ILSQSADRSLHVYGVIL	60	4.20601	0.261266	1.32426	0.0822593	1.49213	0.0926872
Cac2	219	229	SSAGVVTGLKL	0	0	0	0	0	0	0
Cac2	219	229	SSAGVVTGLKL	0.01	0.048629	0.00483315	0.037162	0.00369345	0.004417	0.000438996
Cac2	219	229	SSAGVVTGLKL	0.5	1.45203	0.144315	1.57586	0.156621	1.70594	0.169549
Cac2	219	229	SSAGVVTGLKL	1	1.93043	0.191862	1.87033	0.185888	1.76859	0.175777
Cac2	219	229	SSAGVVTGLKL	10	3.46503	0.344383	3.38372	0.3363	3.19561	0.317605
Cac2	219	229	SSAGVVTGLKL	30	4.25173	0.422572	4.14768	0.412229	4.08215	0.405716
Cac2	219	229	SSAGVVTGLKL	60	4.50723	0.447965	4.43895	0.441178	4.4487	0.442146
Cac2	223	229	VVTGLKL	0	0	0	0	0	0	0
Cac2	223	229	VVTGLKL	0.01	0.021744	0.00360179	0.028405	0.00470518	0.011646	0.00192912
Cac2	223	229	VVTGLKL	0.5	0.741844	0.122883	0.857413	0.142027	0.768659	0.127326
Cac2	223	229	VVTGLKL	1	0.948644	0.157138	0.887417	0.146997	0.818804	0.135632
Cac2	223	229	VVTGLKL	10	1.47014	0.243522	1.4616	0.242108	1.33148	0.220554
Cac2	223	229	VVTGLKL	30	1.66824	0.276337	1.67354	0.277215	1.60051	0.265119
Cac2	223	229	VVTGLKL	60	1.71104	0.283426	1.6799	0.278269	1.64587	0.272633
Cac2	223	245	VVTGLKLRSKIAKAELPCPGDVL	0	0	0	0	0	0	0
Cac2	223	245	VVTGLKLRSKIAKAELPCPGDVL	0.01	0.053138	0.00264063	0.06039	0.00300101	0.060402	0.00300161
Cac2	223	245	VVTGLKLRSKIAKAELPCPGDVL	0.5	8.85244	0.439912	7.21344	0.358464	7.25861	0.360708
Cac2	223	245	VVTGLKLRSKIAKAELPCPGDVL	1	8.93154	0.443842	7.74518	0.384888	7.40851	0.368158
Cac2	223	245	VVTGLKLRSKIAKAELPCPGDVL	10	10.4438	0.518994	9.14966	0.454682	8.80688	0.437648
Cac2	223	245	VVTGLKLRSKIAKAELPCPGDVL	30	10.8476	0.539061	9.43342	0.468783	9.48942	0.471566
Cac2	223	245	VVTGLKLRSKIAKAELPCPGDVL	60	10.9581	0.544552	9.82813	0.488398	9.62082	0.478096
Cac2	227	245	LKLRSKIAKAELPCPGDVL	0	0	0	0	0	0	0
Cac2	227	245	LKLRSKIAKAELPCPGDVL	0.01	0.051503	0.00319923	0.042174	0.00261974	0.056504	0.00350988
Cac2	227	245	LKLRSKIAKAELPCPGDVL	0.5	8.2088	0.509909	6.73437	0.418322	6.68679	0.415366
Cac2	227	245	LKLRSKIAKAELPCPGDVL	1	8.371	0.519985	7.11337	0.441864	6.90002	0.428611
Cac2	227	245	LKLRSKIAKAELPCPGDVL	10	9.1382	0.567641	8.03327	0.499005	7.89932	0.490685
Cac2	227	245	LKLRSKIAKAELPCPGDVL	30	9.4371	0.586208	8.13324	0.505215	8.1833	0.508325
Cac2	227	245	LKLRSKIAKAELPCPGDVL	60	9.378	0.582537	8.42621	0.523414	8.35033	0.5187
Cac2	228	245	KLRSKIAKAELPCPGDVL	0	0	0	0	0	0	0
Cac2	228	245	KLRSKIAKAELPCPGDVL	0.01	0.050865	0.00337023	0.077205	0.00511549	0.029861	0.00197855
Cac2	228	245	KLRSKIAKAELPCPGDVL	0.5	7.69476	0.509842	6.28268	0.416281	6.19559	0.410511
Cac2	228	245	KLRSKIAKAELPCPGDVL	1	7.84876	0.520046	6.76992	0.448565	6.47048	0.428724
Cac2	228	245	KLRSKIAKAELPCPGDVL	10	8.69496	0.576114	7.69854	0.510094	7.64531	0.506567
Cac2	228	245	KLRSKIAKAELPCPGDVL	30	8.82776	0.584913	7.79427	0.516437	7.79296	0.51635
Cac2	228	245	KLRSKIAKAELPCPGDVL	60	8.80256	0.583243	8.11906	0.537957	8.08812	0.535907
Cac2	230	244	RSKIAKAELPCPGDV	0	0	0	0	0	0	0
Cac2	230	244	RSKIAKAELPCPGDV	0.01	0.070554	0.00584352	0.008337	0.000690497	0.048603	0.00402545
Cac2	230	244	RSKIAKAELPCPGDV	0.5	6.93155	0.574095	5.37907	0.445511	5.5143	0.456711
Cac2	230	244	RSKIAKAELPCPGDV	1	7.05735	0.584514	5.78194	0.478878	5.70953	0.472881
Cac2	230	244	RSKIAKAELPCPGDV	10	7.51935	0.622778	6.76294	0.560128	6.28103	0.520214
Cac2	230	244	RSKIAKAELPCPGDV	30	7.52575	0.623308	6.79139	0.562484	6.62363	0.548589
Cac2	230	244	RSKIAKAELPCPGDV	60	7.54625	0.625006	6.89059	0.5707	6.6693	0.552373
Cac2	230	245	RSKIAKAELPCPGDVL	0	0	0	0	0	0	0
Cac2	230	245	RSKIAKAELPCPGDVL	0.01	0.036165	0.00276488	0.012348	0.000944031	0.074016	0.00565868
Cac2	230	245	RSKIAKAELPCPGDVL	0.5	7.31957	0.559595	6.14399	0.469721	6.17424	0.472034
Cac2	230	245	RSKIAKAELPCPGDVL	1	7.51677	0.574671	6.56941	0.502246	6.41794	0.490665
Cac2	230	245	RSKIAKAELPCPGDVL	10	7.97947	0.610046	7.33009	0.560401	7.28242	0.556756
Cac2	230	245	RSKIAKAELPCPGDVL	30	8.13686	0.622079	7.40834	0.566383	7.50168	0.57352
Cac2	230	245	RSKIAKAELPCPGDVL	60	8.02266	0.613348	7.57287	0.578962	7.51636	0.574642
Cac2	230	247	RSKIAKAELPCPGDVLRT	0	0	0	0	0	0	0
Cac2	230	247	RSKIAKAELPCPGDVLRT	0.01	0.065995	0.00437272	0.037234	0.00246707	0.063376	0.0041992
Cac2	230	247	RSKIAKAELPCPGDVLRT	0.5	9.18819	0.608794	7.79288	0.516345	7.66008	0.507545
Cac2	230	247	RSKIAKAELPCPGDVLRT	1	9.2803	0.614897	8.10206	0.536831	7.94568	0.526469
Cac2	230	247	RSKIAKAELPCPGDVLRT	10	9.94479	0.658925	9.01767	0.597498	8.86041	0.587078
Cac2	230	247	RSKIAKAELPCPGDVLRT	30	10.0346	0.664875	9.04629	0.599394	9.06991	0.600959
Cac2	230	247	RSKIAKAELPCPGDVLRT	60	9.83859	0.651889	9.17554	0.607958	9.08691	0.602085
Cac2	246	256	RTNYLFHNETL	0	0	0	0	0	0	0
Cac2	246	256	RTNYLFHNETL	0.01	0.023195	0.00230531	0.018745	0.00186302	0.002969	0.000295082
Cac2	246	256	RTNYLFHNETL	0.5	3.65229	0.362995	1.30369	0.129571	1.34995	0.134169
Cac2	246	256	RTNYLFHNETL	1	3.72519	0.37024	1.61811	0.160821	1.51544	0.150617
Cac2	246	256	RTNYLFHNETL	10	3.78949	0.376631	2.92116	0.290327	2.84711	0.282967
Cac2	246	256	RTNYLFHNETL	30	3.83029	0.380686	3.47549	0.345421	3.43015	0.340915
Cac2	246	256	RTNYLFHNETL	60	3.77789	0.375478	3.55386	0.35321	3.61848	0.359633
Cac2	246	259	RTNYLFHNETLPSF	0	0	0	0	0	0	0
Cac2	246	259	RTNYLFHNETLPSF	0.01	0.049661	0.00411309	0.042662	0.0035334	0.085498	0.00708121
Cac2	246	259	RTNYLFHNETLPSF	0.5	4.97446	0.412002	1.62213	0.13435	1.88461	0.15609
Cac2	246	259	RTNYLFHNETLPSF	1	4.91816	0.407339	2.28623	0.189352	2.20737	0.182821
Cac2	246	259	RTNYLFHNETLPSF	10	4.90796	0.406494	4.03653	0.334318	3.87542	0.320975
Cac2	246	259	RTNYLFHNETLPSF	30	5.02156	0.415903	4.51105	0.37362	4.58037	0.379361
Cac2	246	259	RTNYLFHNETLPSF	60	4.89426	0.405359	4.81152	0.398505	4.92138	0.407605
Cac2	250	256	LFHNETL	0	0	0	0	0	0	0
Cac2	250	256	LFHNETL	0.01	0.030515	0.00505466	0.026376	0.00436909	0.026373	0.00436859
Cac2	250	256	LFHNETL	0.5	1.72072	0.285028	0.656638	0.10877	0.734742	0.121707
Cac2	250	256	LFHNETL	1	1.82322	0.302007	0.923746	0.153015	0.921254	0.152602
Cac2	250	256	LFHNETL	10	1.86572	0.309047	1.68564	0.27922	1.68373	0.278904
Cac2	250	256	LFHNETL	30	1.84022	0.304823	1.83394	0.303785	1.77963	0.294789
Cac2	250	256	LFHNETL	60	1.80682	0.29929	1.80103	0.298335	1.79316	0.297031
Cac2	251	259	FHNETLPSF	0	0	0	0	0	0	0
Cac2	251	259	FHNETLPSF	0.01	0.01288	0.00182874	0.029226	0.00414958	0.036864	0.00523404
Cac2	251	259	FHNETLPSF	0.5	2.95878	0.420096	1.08962	0.154707	1.32535	0.188177
Cac2	251	259	FHNETLPSF	1	3.10548	0.440924	1.70496	0.242075	1.73745	0.246687
Cac2	251	259	FHNETLPSF	10	3.15058	0.447328	3.01388	0.427919	3.09886	0.439983
Cac2	251	259	FHNETLPSF	30	3.16178	0.448918	3.12087	0.443109	3.18444	0.452134
Cac2	251	259	FHNETLPSF	60	3.12058	0.443068	3.10587	0.440979	3.19957	0.454282
Cac2	260	271	FRRCSISPCGGL	0	0	0	0	0	0	0
Cac2	260	271	FRRCSISPCGGL	0.01	0.049071	0.00487708	0.042101	0.00418432	0.047181	0.00468921
Cac2	260	271	FRRCSISPCGGL	0.5	0.382571	0.038023	0.26838	0.0266737	0.278721	0.0277015
Cac2	260	271	FRRCSISPCGGL	1	0.826371	0.0821315	0.555288	0.0551889	0.504472	0.0501383
Cac2	260	271	FRRCSISPCGGL	10	2.03557	0.202312	1.60131	0.15915	1.54368	0.153423
Cac2	260	271	FRRCSISPCGGL	30	2.36507	0.23506	1.95116	0.193921	1.88619	0.187464
Cac2	260	271	FRRCSISPCGGL	60	2.49087	0.247563	1.96694	0.19549	2.00087	0.198862
Cac2	271	278	LVVIPSGV	0	0	0	0	0	0	0
Cac2	271	278	LVVIPSGV	0.01	0.06309	0.0104506	0.053033	0.00878472	0.046188	0.00765087
Cac2	271	278	LVVIPSGV	0.5	0.92779	0.153684	0.0447563	0.00741371	0.0925668	0.0153333
Cac2	271	278	LVVIPSGV	1	1.35529	0.224497	0.132186	0.0218961	0.125149	0.0207304
Cac2	271	278	LVVIPSGV	10	1.82259	0.301903	0.408383	0.0676471	0.360205	0.0596666
Cac2	271	278	LVVIPSGV	30	2.21819	0.367432	0.673186	0.111511	0.670604	0.111083
Cac2	271	278	LVVIPSGV	60	2.17259	0.359879	0.898447	0.148824	0.947842	0.157007
Cac2	272	278	VVIPSGV	0	0	0	0	0	0	0
Cac2	272	278	VVIPSGV	0.01	0.051347	0.0102066	0.0355	0.00705653	0.072518	0.0144148
Cac2	272	278	VVIPSGV	0.5	1.08005	0.214688	0.0309963	0.0061613	0.110953	0.0220547
Cac2	272	278	VVIPSGV	1	1.33275	0.264919	0.100764	0.0200293	0.118732	0.023601
Cac2	272	278	VVIPSGV	10	1.87265	0.372238	0.378159	0.0751688	0.43792	0.0870477
Cac2	272	278	VVIPSGV	30	2.20785	0.438868	0.683198	0.135803	0.718329	0.142786
Cac2	272	278	VVIPSGV	60	2.17505	0.432348	0.874736	0.173876	0.993282	0.19744
Cac2	279	287	YKVAGDEVA	0	0	0	0	0	0	0
Cac2	279	287	YKVAGDEVA	0.01	0.009367	0.0011637	0.011782	0.00146373	0.011611	0.00144249
Cac2	279	287	YKVAGDEVA	0.5	4.38287	0.544501	3.27426	0.406777	3.46603	0.430602
Cac2	279	287	YKVAGDEVA	1	4.54877	0.565111	3.70122	0.45982	3.57975	0.44473
Cac2	279	287	YKVAGDEVA	10	4.55457	0.565832	4.34772	0.540138	4.41409	0.548383
Cac2	279	287	YKVAGDEVA	30	4.57917	0.568888	4.59412	0.57075	4.63105	0.575337
Cac2	279	287	YKVAGDEVA	60	4.57247	0.568055	4.63359	0.575652	4.6606	0.579008
Cac2	279	289	YKVAGDEVANC	0	0	0	0	0	0	0
Cac2	279	289	YKVAGDEVANC	0.01	0.043056	0.00427926	0.014105	0.00140186	0.034141	0.0033932
Cac2	279	289	YKVAGDEVANC	0.5	5.61396	0.557961	3.10471	0.30857	3.1912	0.317166
Cac2	279	289	YKVAGDEVANC	1	5.72866	0.569361	3.57297	0.35511	3.44126	0.342019
Cac2	279	289	YKVAGDEVANC	10	5.74206	0.570693	4.52141	0.449373	4.44143	0.441423
Cac2	279	289	YKVAGDEVANC	30	5.89316	0.58571	4.98697	0.495644	4.92734	0.489717
Cac2	279	289	YKVAGDEVANC	60	5.74516	0.571001	5.10398	0.507273	5.25424	0.522207
Cac2	290	299	VYVYTRSGIL	0	0	0	0	0	0	0
Cac2	290	299	VYVYTRSGIL	0.01	0.037408	0.004131	0.033287	0.00367591	0.039089	0.00431663
Cac2	290	299	VYVYTRSGIL	0.5	0.729808	0.0805933	0.283165	0.0312701	0.297286	0.0328295
Cac2	290	299	VYVYTRSGIL	1	1.02141	0.112795	0.523842	0.0578484	0.442265	0.0488397
Cac2	290	299	VYVYTRSGIL	10	2.03421	0.224639	1.04666	0.115583	0.941178	0.103935
Cac2	290	299	VYVYTRSGIL	30	2.54291	0.280815	1.37881	0.152264	1.27801	0.141131
Cac2	290	299	VYVYTRSGIL	60	2.88491	0.318583	1.55295	0.171493	1.56479	0.172801
Cac2	292	299	VYTRSGIL	0	0	0	0	0	0	0
Cac2	292	299	VYTRSGIL	0.01	0.041657	0.00591457	0.036213	0.00514161	0.030242	0.00429384
Cac2	292	299	VYTRSGIL	0.5	0.750557	0.106566	0.331568	0.0470768	0.277935	0.0394619
Cac2	292	299	VYTRSGIL	1	1.07566	0.152725	0.529563	0.0751887	0.461073	0.0654644
Cac2	292	299	VYTRSGIL	10	2.07686	0.294878	1.10179	0.156435	1.04478	0.148341
Cac2	292	299	VYTRSGIL	30	2.47326	0.35116	1.46418	0.207889	1.38898	0.197211
Cac2	292	299	VYTRSGIL	60	2.93176	0.416259	1.66945	0.237032	1.62166	0.230247
Cac2	293	299	YTRSGIL	0	0	0	0	0	0	0
Cac2	293	299	YTRSGIL	0.01	0.029084	0.00481762	0.027956	0.00463081	0.023009	0.00381136
Cac2	293	299	YTRSGIL	0.5	0.644784	0.106805	0.359633	0.0595719	0.283016	0.0468805
Cac2	293	299	YTRSGIL	1	0.896584	0.148515	0.508337	0.0842042	0.416414	0.0689775
Cac2	293	299	YTRSGIL	10	1.41488	0.234369	1.00717	0.166833	0.877778	0.145401
Cac2	293	299	YTRSGIL	30	1.72578	0.285868	1.24216	0.205759	1.1335	0.18776
Cac2	293	299	YTRSGIL	60	2.08128	0.344755	1.28243	0.21243	1.24053	0.20549
Cac2	300	321	NSAGGVKNRPAIRIPSLKKPAL	0	0	0	0	0	0	0
Cac2	300	321	NSAGGVKNRPAIRIPSLKKPAL	0.01	0.049911	0.00275586	0.037183	0.00205308	0.053759	0.00296833
Cac2	300	321	NSAGGVKNRPAIRIPSLKKPAL	0.5	8.07341	0.445777	3.72433	0.205641	3.56782	0.196999
Cac2	300	321	NSAGGVKNRPAIRIPSLKKPAL	1	8.47421	0.467907	3.77581	0.208483	3.53894	0.195404
Cac2	300	321	NSAGGVKNRPAIRIPSLKKPAL	10	9.95411	0.54962	4.30459	0.23768	4.28484	0.236589
Cac2	300	321	NSAGGVKNRPAIRIPSLKKPAL	30	10.4041	0.574467	4.69212	0.259078	4.75434	0.262513
Cac2	300	321	NSAGGVKNRPAIRIPSLKKPAL	60	10.4754	0.578404	4.94248	0.272901	5.07284	0.280099
Cac2	300	322	NSAGGVKNRPAIRIPSLKKPALM	0	0	0	0	0	0	0
Cac2	300	322	NSAGGVKNRPAIRIPSLKKPALM	0.01	0.14479	0.00899397	0.034034	0.0017803	0.053357	0.00279107
Cac2	300	322	NSAGGVKNRPAIRIPSLKKPALM	0.5	7.88569	0.489838	3.59838	0.188229	3.52529	0.184406
Cac2	300	322	NSAGGVKNRPAIRIPSLKKPALM	1	8.47649	0.526537	3.69785	0.193432	3.55479	0.185949
Cac2	300	322	NSAGGVKNRPAIRIPSLKKPALM	10	9.71259	0.603321	4.17206	0.218238	4.25239	0.22244
Cac2	300	322	NSAGGVKNRPAIRIPSLKKPALM	30	10.0347	0.623329	4.57787	0.239465	4.70232	0.245975
Cac2	300	322	NSAGGVKNRPAIRIPSLKKPALM	60	10.3123	0.640572	4.82459	0.252371	5.02124	0.262658
Cac2	302	322	AGGVKNRPAIRIPSLKKPALM	0	0	0	0	0	0	0
Cac2	302	322	AGGVKNRPAIRIPSLKKPALM	0.01	0.079714	0.00466037	0.10198	0.0059621	0.034894	0.00204002
Cac2	302	322	AGGVKNRPAIRIPSLKKPALM	0.5	7.61381	0.445131	3.30366	0.193143	3.04939	0.178277
Cac2	302	322	AGGVKNRPAIRIPSLKKPALM	1	7.90011	0.461869	3.36047	0.196464	3.03016	0.177154
Cac2	302	322	AGGVKNRPAIRIPSLKKPALM	10	9.40701	0.549968	3.85141	0.225167	3.76465	0.220094
Cac2	302	322	AGGVKNRPAIRIPSLKKPALM	30	9.87451	0.577299	4.36465	0.255172	4.34364	0.253944
Cac2	302	322	AGGVKNRPAIRIPSLKKPALM	60	9.95711	0.582129	4.45663	0.26055	4.38862	0.256573
Cac2	323	329	AAFSPVF	0	0	0	0	0	0	0
Cac2	323	329	AAFSPVF	0.01	0.044967	0.00893838	0.041777	0.00830425	0.054346	0.0108027
Cac2	323	329	AAFSPVF	0.5	0.559167	0.111149	0.621405	0.12352	0.610299	0.121313
Cac2	323	329	AAFSPVF	1	0.601467	0.119557	0.623122	0.123861	0.596639	0.118597
Cac2	323	329	AAFSPVF	10	0.610467	0.121346	0.620944	0.123429	0.608347	0.120924
Cac2	323	329	AAFSPVF	30	0.607567	0.12077	0.679814	0.13513	0.629944	0.125217
Cac2	323	329	AAFSPVF	60	0.633167	0.125859	0.668078	0.132797	0.640629	0.127341
Cac2	330	346	YETCQKSVLKLPYKLVF	0	0	0	0	0	0	0
Cac2	330	346	YETCQKSVLKLPYKLVF	0.01	0.042122	0.00279093	0.029879	0.00197974	0.061816	0.00409584
Cac2	330	346	YETCQKSVLKLPYKLVF	0.5	2.66562	0.17662	2.73096	0.18095	2.67611	0.177315
Cac2	330	346	YETCQKSVLKLPYKLVF	1	3.47742	0.230408	2.93472	0.19445	2.69049	0.178268
Cac2	330	346	YETCQKSVLKLPYKLVF	10	4.53882	0.300735	3.81388	0.252702	3.67191	0.243295
Cac2	330	346	YETCQKSVLKLPYKLVF	30	4.71022	0.312091	4.25286	0.281788	4.09115	0.271073
Cac2	330	346	YETCQKSVLKLPYKLVF	60	4.60562	0.305161	4.29468	0.284559	4.36154	0.288989
Cac2	334	346	QKSVLKLPYKLVF	0	0	0	0	0	0	0
Cac2	334	346	QKSVLKLPYKLVF	0.01	0.049256	0.0044504	0.041742	0.00377149	0.032594	0.00294495
Cac2	334	346	QKSVLKLPYKLVF	0.5	1.74886	0.158013	1.65058	0.149134	1.601	0.144655
Cac2	334	346	QKSVLKLPYKLVF	1	2.32366	0.209948	1.74164	0.157361	1.67532	0.151369
Cac2	334	346	QKSVLKLPYKLVF	10	3.17496	0.286865	2.42023	0.218674	2.33999	0.211424
Cac2	334	346	QKSVLKLPYKLVF	30	3.25176	0.293804	2.79987	0.252975	2.67765	0.241932
Cac2	334	346	QKSVLKLPYKLVF	60	3.24476	0.293171	2.94383	0.265983	2.992	0.270334
Cac2	335	346	KSVLKLPYKLVF	0	0	0	0	0	0	0
Cac2	335	346	KSVLKLPYKLVF	0.01	0.057244	0.00568938	0.050692	0.00503816	0.052593	0.0052271
Cac2	335	346	KSVLKLPYKLVF	0.5	1.46504	0.145608	1.38253	0.137407	1.37146	0.136307
Cac2	335	346	KSVLKLPYKLVF	1	2.03034	0.201792	1.52287	0.151355	1.41901	0.141032
Cac2	335	346	KSVLKLPYKLVF	10	2.84284	0.282545	2.15854	0.214532	2.0949	0.208208
Cac2	335	346	KSVLKLPYKLVF	30	2.90864	0.289085	2.55102	0.25354	2.48721	0.247198
Cac2	335	346	KSVLKLPYKLVF	60	2.88784	0.287018	2.6756	0.265922	2.71616	0.269953
Cac2	337	346	VLKLPYKLVF	0	0	0	0	0	0	0
Cac2	337	346	VLKLPYKLVF	0.01	0.042592	0.00529137	0.036316	0.00451171	0.037236	0.004626
Cac2	337	346	VLKLPYKLVF	0.5	0.868792	0.107933	0.826345	0.102661	0.876299	0.108867
Cac2	337	346	VLKLPYKLVF	1	1.23109	0.152943	0.92092	0.11441	0.889467	0.110503
Cac2	337	346	VLKLPYKLVF	10	1.53169	0.190288	1.36019	0.168983	1.36058	0.169032
Cac2	337	346	VLKLPYKLVF	30	1.55789	0.193543	1.53885	0.191178	1.50931	0.187508
Cac2	337	346	VLKLPYKLVF	60	1.48749	0.184797	1.51092	0.187709	1.55366	0.193019
Cac2	347	355	AIATTNEVL	0	0	0	0	0	0	0
Cac2	347	355	AIATTNEVL	0.01	0.042039	0.00522267	0.036463	0.00452997	0.046401	0.00576461
Cac2	347	355	AIATTNEVL	0.5	0.729139	0.0905838	0.0344895	0.00428479	-0.0118451	-0.00147158
Cac2	347	355	AIATTNEVL	1	0.903839	0.112287	0.0896499	0.0111376	0.0163968	0.00203705
Cac2	347	355	AIATTNEVL	10	1.81344	0.225291	0.233158	0.0289664	0.190277	0.023639
Cac2	347	355	AIATTNEVL	30	2.21824	0.27558	0.440706	0.0547509	0.404205	0.0502163
Cac2	347	355	AIATTNEVL	60	2.26194	0.281009	0.560342	0.069614	0.608957	0.0756536
Cac2	354	360	VLVYDTD	0	0	0	0	0	0	0
Cac2	354	360	VLVYDTD	0.01	0.018324	0.00303528	0.024171	0.00400384	-0.10843	-0.017961
Cac2	354	360	VLVYDTD	0.5	-0.022876	-0.0037893	5.64916e-05	9.35762e-06	-0.0773395	-0.012811
Cac2	354	360	VLVYDTD	1	-0.007876	-0.00130462	-0.00311744	-0.000516393	-0.0989924	-0.0163977
Cac2	354	360	VLVYDTD	10	0.011424	0.00189233	0.0086257	0.00142882	-0.0912582	-0.0151166
Cac2	354	360	VLVYDTD	30	0.005724	0.000948153	-0.00907524	-0.00150328	-0.10227	-0.0169407
Cac2	354	360	VLVYDTD	60	0.062024	0.010274	0.0125675	0.00208175	-0.113771	-0.0188457
Cac2	356	367	VYDTDVLEPLCV	0	0	0	0	0	0	0
Cac2	356	367	VYDTDVLEPLCV	0.01	0.040657	0.00404083	0.040713	0.00404637	0.064742	0.00643456
Cac2	356	367	VYDTDVLEPLCV	0.5	1.45286	0.144397	0.0367261	0.00365013	0.0739001	0.00734476
Cac2	356	367	VYDTDVLEPLCV	1	1.64246	0.163241	0.127444	0.0126664	0.0785075	0.00780269
Cac2	356	367	VYDTDVLEPLCV	10	2.14276	0.212965	0.577165	0.0573631	0.606032	0.0602321
Cac2	356	367	VYDTDVLEPLCV	30	2.36846	0.235397	0.994471	0.0988383	0.94858	0.0942773
Cac2	356	367	VYDTDVLEPLCV	60	2.49996	0.248466	1.12815	0.112124	1.20377	0.11964
Cac2	360	366	DVLEPLC	0	0	0	0	0	0	0
Cac2	360	366	DVLEPLC	0.01	0.031971	0.00635508	0.082758	0.0164503	0.106712	0.0212117
Cac2	360	366	DVLEPLC	0.5	0.795571	0.158141	0.0876503	0.0174227	0.110665	0.0219976
Cac2	360	366	DVLEPLC	1	0.869971	0.17293	0.0608038	0.0120863	0.103797	0.0206324
Cac2	360	366	DVLEPLC	10	1.41307	0.280885	0.463393	0.0921111	0.678032	0.134776
Cac2	360	366	DVLEPLC	30	1.53257	0.304639	0.68708	0.136575	0.740126	0.147119
Cac2	360	366	DVLEPLC	60	1.47267	0.292732	0.752982	0.149674	0.880507	0.175023
Cac2	360	367	DVLEPLCV	0	0	0	0	0	0	0
Cac2	360	367	DVLEPLCV	0.01	0.078608	0.013021	0.05985	0.00991393	0.052209	0.00864823
Cac2	360	367	DVLEPLCV	0.5	1.47791	0.244808	0.0777136	0.012873	0.0593124	0.00982488
Cac2	360	367	DVLEPLCV	1	1.60791	0.266342	0.148973	0.0246768	0.0773959	0.0128203
Cac2	360	367	DVLEPLCV	10	2.06541	0.342125	0.48255	0.0799326	0.523892	0.0867807
Cac2	360	367	DVLEPLCV	30	2.27111	0.376198	0.71476	0.118397	0.70696	0.117105
Cac2	360	367	DVLEPLCV	60	2.25661	0.373796	0.766644	0.126992	0.785337	0.130088
Cac2	361	367	VLEPLCV	0	0	0	0	0	0	0
Cac2	361	367	VLEPLCV	0.01	0.07502	0.0149122	0.071294	0.0141715	0.079884	0.015879
Cac2	361	367	VLEPLCV	0.5	1.38532	0.275369	0.0971109	0.0193033	0.0975643	0.0193934
Cac2	361	367	VLEPLCV	1	1.43622	0.285487	0.144792	0.0287811	0.0869635	0.0172862
Cac2	361	367	VLEPLCV	10	1.49052	0.29628	0.141492	0.0281251	0.173747	0.0345366
Cac2	361	367	VLEPLCV	30	1.56602	0.311288	0.130581	0.0259564	0.103229	0.0205194
Cac2	361	367	VLEPLCV	60	1.53602	0.305325	0.144495	0.028722	0.157046	0.0312169
Cac2	367	378	VVGNIHYSPITD	0	0	0	0	0	0	0
Cac2	367	378	VVGNIHYSPITD	0.01	0.018221	0.00181095	-0.008669	-0.000861593	0.047669	0.00473772
Cac2	367	378	VVGNIHYSPITD	0.5	2.87732	0.285972	0.170197	0.0169155	0.203538	0.0202292
Cac2	367	378	VVGNIHYSPITD	1	3.16172	0.314238	0.331702	0.0329671	0.307097	0.0305217
Cac2	367	378	VVGNIHYSPITD	10	3.61712	0.359499	0.970781	0.0964838	1.07041	0.106386
Cac2	367	378	VVGNIHYSPITD	30	3.96242	0.393818	1.23156	0.122402	1.33485	0.132668
Cac2	367	378	VVGNIHYSPITD	60	4.11522	0.409004	1.34925	0.134099	1.57276	0.156313
Cac2	367	379	VVGNIHYSPITDL	0	0	0	0	0	0	0
Cac2	367	379	VVGNIHYSPITDL	0.01	0.045362	0.00409856	0.035044	0.00316631	0.051415	0.00464547
Cac2	367	379	VVGNIHYSPITDL	0.5	2.68616	0.242701	0.161098	0.0145556	0.206141	0.0186254
Cac2	367	379	VVGNIHYSPITDL	1	2.91116	0.26303	0.350877	0.0317027	0.301681	0.0272577
Cac2	367	379	VVGNIHYSPITDL	10	3.33216	0.301069	0.891551	0.0805538	0.963275	0.0870343
Cac2	367	379	VVGNIHYSPITDL	30	3.64906	0.329701	1.13712	0.102741	1.18566	0.107127
Cac2	367	379	VVGNIHYSPITDL	60	3.83386	0.346399	1.2628	0.114097	1.38016	0.124701
Cac2	368	378	VGNIHYSPITD	0	0	0	0	0	0	0
Cac2	368	378	VGNIHYSPITD	0.01	0.053422	0.00589943	0.038401	0.00424066	0.051418	0.00567813
Cac2	368	378	VGNIHYSPITD	0.5	1.98302	0.218987	0.193614	0.021381	0.0420441	0.00464296
Cac2	368	378	VGNIHYSPITD	1	2.22722	0.245954	0.333841	0.0368663	0.0992182	0.0109567
Cac2	368	378	VGNIHYSPITD	10	2.64052	0.291595	0.727404	0.0803278	0.646459	0.071389
Cac2	368	378	VGNIHYSPITD	30	2.96782	0.327739	0.921874	0.101803	0.829693	0.0916237
Cac2	368	378	VGNIHYSPITD	60	3.04792	0.336584	1.06105	0.117173	1.02172	0.112829
Cac2	368	379	VGNIHYSPITDL	0	0	0	0	0	0	0
Cac2	368	379	VGNIHYSPITDL	0.01	0.053358	0.00530316	0.048138	0.00478433	0.029044	0.00288662
Cac2	368	379	VGNIHYSPITDL	0.5	1.61196	0.16021	0.0940562	0.00934803	0.104775	0.0104134
Cac2	368	379	VGNIHYSPITDL	1	1.83556	0.182433	0.229359	0.0227955	0.148097	0.0147191
Cac2	368	379	VGNIHYSPITDL	10	2.22846	0.221482	0.548149	0.0544794	0.559625	0.0556199
Cac2	368	379	VGNIHYSPITDL	30	2.48656	0.247135	0.724442	0.0720007	0.701979	0.0697681
Cac2	368	379	VGNIHYSPITDL	60	2.58236	0.256656	0.828187	0.0823116	0.857392	0.0852142
Cac2	379	388	LAWSEDGSTL	0	0	0	0	0	0	0
Cac2	379	388	LAWSEDGSTL	0.01	0.022096	0.00244008	0.021106	0.00233075	0.02521	0.00278396
Cac2	379	388	LAWSEDGSTL	0.5	0.419996	0.0463805	0.293615	0.0324242	0.312652	0.0345264
Cac2	379	388	LAWSEDGSTL	1	0.643096	0.0710176	0.489339	0.0540381	0.481582	0.0531815
Cac2	379	388	LAWSEDGSTL	10	0.899296	0.09931	1.04796	0.115727	0.978567	0.108064
Cac2	379	388	LAWSEDGSTL	30	0.946796	0.104555	1.20639	0.133223	1.1679	0.128972
Cac2	379	388	LAWSEDGSTL	60	0.969496	0.107062	1.36628	0.150879	1.39856	0.154444
Cac2	379	389	LAWSEDGSTLL	0	0	0	0	0	0	0
Cac2	379	389	LAWSEDGSTLL	0.01	0.029936	0.00297529	0.013734	0.00136499	0.034833	0.00346197
Cac2	379	389	LAWSEDGSTLL	0.5	0.365236	0.0363002	0.215295	0.0213977	0.349132	0.0346995
Cac2	379	389	LAWSEDGSTLL	1	0.633536	0.062966	0.443806	0.0441089	0.447961	0.0445218
Cac2	379	389	LAWSEDGSTLL	10	1.06744	0.106091	0.958788	0.0952918	0.991292	0.0985223
Cac2	379	389	LAWSEDGSTLL	30	1.42374	0.141503	1.1028	0.109605	1.19317	0.118586
Cac2	379	389	LAWSEDGSTLL	60	1.59424	0.158448	1.22212	0.121464	1.35636	0.134806
Cac2	380	388	AWSEDGSTL	0	0	0	0	0	0	0
Cac2	380	388	AWSEDGSTL	0.01	0.013083	0.00162535	0.006832	0.000848772	0.005361	0.000666022
Cac2	380	388	AWSEDGSTL	0.5	0.317083	0.0393925	0.227296	0.0282381	0.329058	0.0408805
Cac2	380	388	AWSEDGSTL	1	0.631783	0.0784889	0.457267	0.0568084	0.469382	0.0583135
Cac2	380	388	AWSEDGSTL	10	0.954583	0.118592	0.952403	0.118322	0.961488	0.11945
Cac2	380	388	AWSEDGSTL	30	1.00678	0.125077	0.995478	0.123673	0.993268	0.123398
Cac2	380	388	AWSEDGSTL	60	1.09498	0.136034	1.01524	0.126129	1.05571	0.131155
Cac2	380	389	AWSEDGSTLL	0	0	0	0	0	0	0
Cac2	380	389	AWSEDGSTLL	0.01	0.025509	0.00281698	0.027519	0.00303895	0.032424	0.00358061
Cac2	380	389	AWSEDGSTLL	0.5	0.294409	0.0325118	0.231491	0.0255638	0.230045	0.0254041
Cac2	380	389	AWSEDGSTLL	1	0.577209	0.0637417	0.390098	0.0430788	0.361442	0.0399143
Cac2	380	389	AWSEDGSTLL	10	1.14681	0.126643	0.816981	0.0902199	0.778781	0.0860015
Cac2	380	389	AWSEDGSTLL	30	1.42711	0.157597	0.845827	0.0934054	0.825591	0.0911708
Cac2	380	389	AWSEDGSTLL	60	1.69811	0.187524	0.920033	0.1016	0.886468	0.0978934
Cac2	389	396	LISSTDGF	0	0	0	0	0	0	0
Cac2	389	396	LISSTDGF	0.01	0.053268	0.00756313	0.034308	0.00487114	0.063223	0.00897656
Cac2	389	396	LISSTDGF	0.5	0.391768	0.0556243	0.00449532	0.000638258	0.0456606	0.00648301
Cac2	389	396	LISSTDGF	1	0.700668	0.0994827	0.0586837	0.00833206	0.0310568	0.00440952
Cac2	389	396	LISSTDGF	10	2.06557	0.293275	0.0502981	0.00714146	0.0825163	0.0117159
Cac2	389	396	LISSTDGF	30	2.54927	0.361952	0.0589684	0.00837249	0.0745923	0.0105908
Cac2	389	396	LISSTDGF	60	2.60317	0.369605	0.0657239	0.00933165	0.187281	0.0265906
Cac2	390	396	ISSTDGF	0	0	0	0	0	0	0
Cac2	390	396	ISSTDGF	0.01	0.054514	0.00902998	0.037619	0.00623145	0.056305	0.00932671
Cac2	390	396	ISSTDGF	0.5	0.438214	0.072588	-0.0151752	-0.00251372	0.0142803	0.00236547
Cac2	390	396	ISSTDGF	1	0.752114	0.124584	0.0425156	0.00704256	0.0255026	0.00422441
Cac2	390	396	ISSTDGF	10	2.14021	0.354516	0.0406548	0.00673432	0.0851782	0.0141095
Cac2	390	396	ISSTDGF	30	2.56081	0.424187	0.0577634	0.00956829	0.0752347	0.0124623
Cac2	390	396	ISSTDGF	60	2.60851	0.432088	0.07058	0.0116913	0.171347	0.028383
Cac2	400	408	VSIDTETQF	0	0	0	0	0	0	0
Cac2	400	408	VSIDTETQF	0.01	0.049449	0.00614324	0.020565	0.00255489	0.06751	0.00838709
Cac2	400	408	VSIDTETQF	0.5	2.00155	0.24866	1.51498	0.188213	1.58327	0.196697
Cac2	400	408	VSIDTETQF	1	2.47725	0.307758	1.66131	0.206393	1.66842	0.207276
Cac2	400	408	VSIDTETQF	10	3.83715	0.476704	2.58428	0.321057	2.65861	0.330292
Cac2	400	408	VSIDTETQF	30	4.33625	0.538709	3.03288	0.376789	3.16116	0.392726
Cac2	400	408	VSIDTETQF	60	4.41315	0.548263	3.17661	0.394646	3.38495	0.420528
Cac2	400	417	VSIDTETQFGSRIEPPAM	0	0	0	0	0	0	0
Cac2	400	417	VSIDTETQFGSRIEPPAM	0.01	0.043308	0.00286952	-0.011131	-0.000737524	0.033759	0.00223682
Cac2	400	417	VSIDTETQFGSRIEPPAM	0.5	3.52961	0.233866	3.14087	0.208109	3.15736	0.209202
Cac2	400	417	VSIDTETQFGSRIEPPAM	1	4.77801	0.316583	4.09199	0.271129	3.52916	0.233837
Cac2	400	417	VSIDTETQFGSRIEPPAM	10	6.49461	0.430322	5.25606	0.348259	5.04855	0.33451
Cac2	400	417	VSIDTETQFGSRIEPPAM	30	7.75241	0.513662	5.93452	0.393212	6.03008	0.399544
Cac2	400	417	VSIDTETQFGSRIEPPAM	60	7.82041	0.518167	6.10906	0.404777	6.34822	0.420624
Cac2	409	417	GSRIEPPAM	0	0	0	0	0	0	0
Cac2	409	417	GSRIEPPAM	0.01	0.103403	0.0171282	0.034687	0.00574577	0.120132	0.0198994
Cac2	409	417	GSRIEPPAM	0.5	1.9612	0.324864	2.07985	0.34452	2.32056	0.384392
Cac2	409	417	GSRIEPPAM	1	2.441	0.40434	2.43499	0.403346	2.55949	0.423971
Cac2	409	417	GSRIEPPAM	10	2.6524	0.439358	2.55855	0.423814	2.72755	0.451808
Cac2	409	417	GSRIEPPAM	30	2.7217	0.450837	2.66686	0.441755	2.79484	0.462955
Cac2	409	417	GSRIEPPAM	60	2.699	0.447077	2.65831	0.440339	2.83784	0.470077
Cac2	427	444	SAVAAKNQREAGGIVNML	0	0	0	0	0	0	0
Cac2	427	444	SAVAAKNQREAGGIVNML	0.01	0.001231	7.19687e-05	0.010899	0.000637193	0.005024	0.00029372
Cac2	427	444	SAVAAKNQREAGGIVNML	0.5	11.3382	0.662874	11.7193	0.685153	11.496	0.672096
Cac2	427	444	SAVAAKNQREAGGIVNML	1	11.5185	0.673415	11.5446	0.674937	11.2169	0.655776
Cac2	427	444	SAVAAKNQREAGGIVNML	10	11.5494	0.675221	11.56	0.675839	11.3751	0.665027
Cac2	427	444	SAVAAKNQREAGGIVNML	30	11.4893	0.671707	11.373	0.664904	11.298	0.660518
Cac2	427	444	SAVAAKNQREAGGIVNML	60	11.3221	0.661932	11.4373	0.668662	11.2621	0.658421
Cac2	429	443	VAAKNQREAGGIVNM	0	0	0	0	0	0	0
Cac2	429	443	VAAKNQREAGGIVNM	0.01	0.036083	0.00256158	0.050028	0.00355155	0.023028	0.00163479
Cac2	429	443	VAAKNQREAGGIVNM	0.5	8.91728	0.63305	9.05347	0.642717	8.1926	0.581603
Cac2	429	443	VAAKNQREAGGIVNM	1	9.04488	0.642108	8.91245	0.632706	8.10731	0.575548
Cac2	429	443	VAAKNQREAGGIVNM	10	8.96018	0.636096	8.87782	0.630248	8.40887	0.596957
Cac2	429	443	VAAKNQREAGGIVNM	30	9.01718	0.640142	8.8228	0.626341	8.38159	0.59502
Cac2	429	443	VAAKNQREAGGIVNM	60	8.84798	0.62813	8.91511	0.632895	8.26813	0.586965

## Sheet: Cac3 plot
protein	amino acids		Sequence	Time/min	Cac3		tCAF-1∆2		tCAF-1
	start	end			Deut uptake	%Deut uptake	Deut uptake	%Deut uptake	Deut uptake	%Deut uptake
Cac3	13	26	KDITHEASSIPIDL	0	0	0	0	0	0	0
Cac3		26	KDITHEASSIPIDL	0.01	0.085736	0.00710092	0.042236	0.00349812	0.034555	0.00286195
Cac3		26	KDITHEASSIPIDL	0.5	6.0691	0.502662	6.01549	0.498222	6.32105	0.523529
Cac3		26	KDITHEASSIPIDL	1	6.05189	0.501236	6.03077	0.499487	6.11716	0.506643
Cac3		26	KDITHEASSIPIDL	10	6.19566	0.513144	6.19107	0.512764	6.15763	0.509995
Cac3		26	KDITHEASSIPIDL	30	6.11977	0.506859	6.07946	0.50352	6.23104	0.516074
Cac3		26	KDITHEASSIPIDL	60	6.11661	0.506597	6.05627	0.501599	6.24978	0.517626
Cac3	19	26	ASSIPIDL	0	0	0	0	0	0	0
Cac3	19	26	ASSIPIDL	0.01	0.041813	0.00692617	0.042031	0.00696228	0.065115	0.0107861
Cac3	19	26	ASSIPIDL	0.5	2.91946	0.483598	2.99182	0.495585	3.21321	0.532256
Cac3	19	26	ASSIPIDL	1	2.8775	0.476648	2.90654	0.481457	3.13435	0.519193
Cac3	19	26	ASSIPIDL	10	2.79355	0.462741	3.12174	0.517105	3.16476	0.52423
Cac3	19	26	ASSIPIDL	30	2.923	0.484184	2.97401	0.492634	3.0901	0.511864
Cac3	19	26	ASSIPIDL	60	2.74351	0.454452	2.9716	0.492234	3.18374	0.527375
Cac3	43	54	YLNTNSTKWPSL	0	0	0	0	0	0	0
Cac3	43	54	YLNTNSTKWPSL	0.01	0.034049	0.00338405	0.026863	0.00266985	0.081813	0.00813121
Cac3	43	54	YLNTNSTKWPSL	0.5	2.50899	0.249363	1.22057	0.121309	1.37007	0.136168
Cac3	43	54	YLNTNSTKWPSL	1	2.84396	0.282654	1.31447	0.130642	1.35118	0.134291
Cac3	43	54	YLNTNSTKWPSL	10	2.9911	0.297279	1.62109	0.161117	1.64483	0.163476
Cac3	43	54	YLNTNSTKWPSL	30	3.23832	0.32185	1.96759	0.195555	1.88838	0.187682
Cac3	43	54	YLNTNSTKWPSL	60	3.34954	0.332903	2.08338	0.207063	2.22279	0.220918
Cac3	45	54	NTNSTKWPSL	0	0	0	0	0	0	0
Cac3	45	54	NTNSTKWPSL	0.01	0.023932	0.00297319	0.0192	0.00238531	0.04714	0.00585642
Cac3	45	54	NTNSTKWPSL	0.5	1.70144	0.211378	1.13662	0.141208	1.25181	0.155518
Cac3	45	54	NTNSTKWPSL	1	1.83227	0.227632	1.20571	0.149791	1.20084	0.149186
Cac3	45	54	NTNSTKWPSL	10	1.8238	0.226579	1.53158	0.190275	1.54691	0.19218
Cac3	45	54	NTNSTKWPSL	30	2.24878	0.279377	1.80834	0.224658	1.70821	0.212219
Cac3	45	54	NTNSTKWPSL	60	2.32781	0.289195	1.94417	0.241533	2.02581	0.251676
Cac3	47	54	NSTKWPSL	0	0	0	0	0	0	0
Cac3	47	54	NSTKWPSL	0.01	-0.039735	-0.00658196	-0.046055	-0.00762884	-0.021689	-0.0035927
Cac3	47	54	NSTKWPSL	0.5	1.07029	0.177289	0.63243	0.10476	0.672497	0.111397
Cac3	47	54	NSTKWPSL	1	1.15333	0.191044	0.675262	0.111855	0.754714	0.125016
Cac3	47	54	NSTKWPSL	10	1.29331	0.214232	0.939769	0.155669	1.00926	0.167181
Cac3	47	54	NSTKWPSL	30	1.5365	0.254516	1.22786	0.20339	1.22522	0.202954
Cac3	47	54	NSTKWPSL	60	1.57132	0.260282	1.39485	0.231051	1.55093	0.256906
Cac3	74	88	SSFTSSQKPEDETIY	0	0	0	0	0	0	0
Cac3	74	88	SSFTSSQKPEDETIY	0.01	0.05261	0.00402215	0.015348	0.00117339	0.031794	0.00243072
Cac3	74	88	SSFTSSQKPEDETIY	0.5	2.46513	0.188464	0.867974	0.0663584	0.933191	0.0713445
Cac3	74	88	SSFTSSQKPEDETIY	1	2.90171	0.221842	1.11126	0.0849583	1.14089	0.0872236
Cac3	74	88	SSFTSSQKPEDETIY	10	3.34126	0.255447	2.09684	0.160308	2.24076	0.171311
Cac3	74	88	SSFTSSQKPEDETIY	30	4.06598	0.310853	2.48709	0.190143	2.43048	0.185816
Cac3	74	88	SSFTSSQKPEDETIY	60	4.18653	0.320069	2.77739	0.212338	3.05002	0.233181
Cac3	77	88	TSSQKPEDETIY	0	0	0	0	0	0	0
Cac3	77	88	TSSQKPEDETIY	0.01	0.025477	0.0025321	0.023213	0.00230709	0.030423	0.00302367
Cac3	77	88	TSSQKPEDETIY	0.5	1.71778	0.170726	0.748295	0.0743713	0.881839	0.087644
Cac3	77	88	TSSQKPEDETIY	1	2.01449	0.200215	1.04153	0.103515	1.02719	0.10209
Cac3	77	88	TSSQKPEDETIY	10	2.53873	0.252318	1.85529	0.184393	1.97567	0.196357
Cac3	77	88	TSSQKPEDETIY	30	2.89682	0.287908	2.13374	0.212067	2.06104	0.204842
Cac3	77	88	TSSQKPEDETIY	60	3.02449	0.300597	2.24846	0.223469	2.39885	0.238417
Cac3	87	103	IYISKISTLGHIKWSSL	0	0	0	0	0	0	0
Cac3	87	103	IYISKISTLGHIKWSSL	0.01	0.101732	0.00631932	0.033564	0.00208491	0.047406	0.00294474
Cac3	87	103	IYISKISTLGHIKWSSL	0.5	6.22917	0.38694	1.76693	0.109757	2.05278	0.127513
Cac3	87	103	IYISKISTLGHIKWSSL	1	6.39498	0.39724	2.33143	0.144822	2.37735	0.147675
Cac3	87	103	IYISKISTLGHIKWSSL	10	6.97077	0.433006	3.41075	0.211866	3.5336	0.219498
Cac3	87	103	IYISKISTLGHIKWSSL	30	7.33769	0.455798	4.12995	0.256541	3.78472	0.235097
Cac3	87	103	IYISKISTLGHIKWSSL	60	7.74249	0.480943	4.32434	0.268617	4.41702	0.274373
Cac3	88	103	YISKISTLGHIKWSSL	0	0	0	0	0	0	0
Cac3	88	103	YISKISTLGHIKWSSL	0.01	0.097854	0.00648366	0.031729	0.00210232	0.027587	0.00182787
Cac3	88	103	YISKISTLGHIKWSSL	0.5	6.07247	0.402353	1.73827	0.115175	1.93274	0.12806
Cac3	88	103	YISKISTLGHIKWSSL	1	6.15675	0.407937	2.22367	0.147337	2.27237	0.150564
Cac3	88	103	YISKISTLGHIKWSSL	10	6.42405	0.425648	3.31953	0.219947	3.36671	0.223073
Cac3	88	103	YISKISTLGHIKWSSL	30	6.59704	0.43711	3.97817	0.263588	3.65158	0.241948
Cac3	88	103	YISKISTLGHIKWSSL	60	6.94336	0.460057	4.12644	0.273412	4.24433	0.281223
Cac3	89	103	ISKISTLGHIKWSSL	0	0	0	0	0	0	0
Cac3	89	103	ISKISTLGHIKWSSL	0.01	0.08616	0.00611661	0.018222	0.0012936	0.039599	0.00281118
Cac3	89	103	ISKISTLGHIKWSSL	0.5	5.84519	0.414957	1.73911	0.123462	1.96468	0.139475
Cac3	89	103	ISKISTLGHIKWSSL	1	5.97477	0.424156	2.2699	0.161143	2.2713	0.161243
Cac3	89	103	ISKISTLGHIKWSSL	10	6.34434	0.450393	3.26106	0.231507	3.3632	0.238758
Cac3	89	103	ISKISTLGHIKWSSL	30	6.58302	0.467337	3.95001	0.280416	3.6821	0.261397
Cac3	89	103	ISKISTLGHIKWSSL	60	6.84807	0.486153	4.1442	0.294202	4.20723	0.298677
Cac3	89	106	ISKISTLGHIKWSSLNNF	0	0	0	0	0	0	0
Cac3	89	106	ISKISTLGHIKWSSLNNF	0.01	0.069386	0.00405654	0.027028	0.00158015	0.044647	0.00261022
Cac3	89	106	ISKISTLGHIKWSSLNNF	0.5	5.57577	0.325978	2.38987	0.13972	2.87866	0.168296
Cac3	89	106	ISKISTLGHIKWSSLNNF	1	5.99083	0.350244	3.10476	0.181515	3.37976	0.197592
Cac3	89	106	ISKISTLGHIKWSSLNNF	10	6.39672	0.373974	4.2634	0.249253	4.7773	0.279297
Cac3	89	106	ISKISTLGHIKWSSLNNF	30	7.0022	0.409373	5.29992	0.309851	5.2208	0.305226
Cac3	89	106	ISKISTLGHIKWSSLNNF	60	7.24338	0.423472	5.19097	0.303482	5.58564	0.326555
Cac3	111	118	MEFKPENS	0	0	0	0	0	0	0
Cac3	111	118	MEFKPENS	0.01	0.046986	0.00778306	0.029221	0.00484035	0.026691	0.00442127
Cac3	111	118	MEFKPENS	0.5	3.15511	0.522632	1.67027	0.276674	1.7802	0.294883
Cac3	111	118	MEFKPENS	1	3.1292	0.51834	1.76406	0.29221	1.78086	0.294993
Cac3	111	118	MEFKPENS	10	3.06462	0.507643	1.8916	0.313336	1.87324	0.310295
Cac3	111	118	MEFKPENS	30	3.0744	0.509264	2.06876	0.342683	1.94415	0.32204
Cac3	111	118	MEFKPENS	60	3.12196	0.517141	2.12197	0.351496	2.19626	0.363802
Cac3	111	121	MEFKPENSTRF	0	0	0	0	0	0	0
Cac3	111	121	MEFKPENSTRF	0.01	0.088759	0.00980173	0.033315	0.003679	0.023612	0.00260749
Cac3	111	121	MEFKPENSTRF	0.5	4.84701	0.53526	3.34139	0.368993	3.47531	0.383781
Cac3	111	121	MEFKPENSTRF	1	4.84406	0.534934	3.47723	0.383993	3.4692	0.383106
Cac3	111	121	MEFKPENSTRF	10	4.86282	0.537006	3.6457	0.402598	3.55404	0.392475
Cac3	111	121	MEFKPENSTRF	30	4.73847	0.523273	3.73078	0.411994	3.50371	0.386918
Cac3	111	121	MEFKPENSTRF	60	4.82352	0.532665	3.79609	0.419206	3.82814	0.422745
Cac3	111	129	MEFKPENSTRFPSKHLVND	0	0	0	0	0	0	0
Cac3	111	129	MEFKPENSTRFPSKHLVND	0.01	0.147513	0.00916312	0.053266	0.00330874	0.087486	0.0054344
Cac3	111	129	MEFKPENSTRFPSKHLVND	0.5	7.147	0.443953	4.98073	0.30939	4.98829	0.309859
Cac3	111	129	MEFKPENSTRFPSKHLVND	1	7.29384	0.453074	5.12957	0.318635	5.33655	0.331492
Cac3	111	129	MEFKPENSTRFPSKHLVND	10	7.33844	0.455845	5.56058	0.345409	5.33613	0.331466
Cac3	111	129	MEFKPENSTRFPSKHLVND	30	7.44124	0.46223	5.75837	0.357695	5.78579	0.359398
Cac3	111	129	MEFKPENSTRFPSKHLVND	60	7.49483	0.465559	5.90211	0.366624	5.84411	0.363021
Cac3	111	131	MEFKPENSTRFPSKHLVNDIS	0	0	0	0	0	0	0
Cac3	111	131	MEFKPENSTRFPSKHLVNDIS	0.01	0.150568	0.00831368	0.035437	0.00195667	0.050146	0.00276883
Cac3	111	131	MEFKPENSTRFPSKHLVNDIS	0.5	7.43737	0.410658	5.37174	0.296603	5.70208	0.314843
Cac3	111	131	MEFKPENSTRFPSKHLVNDIS	1	7.81826	0.431689	5.79304	0.319865	5.85442	0.323254
Cac3	111	131	MEFKPENSTRFPSKHLVNDIS	10	8.21945	0.45384	6.64532	0.366924	6.88519	0.380169
Cac3	111	131	MEFKPENSTRFPSKHLVNDIS	30	8.41182	0.464462	7.04021	0.388728	7.03601	0.388496
Cac3	111	131	MEFKPENSTRFPSKHLVNDIS	60	8.48667	0.468595	7.01182	0.387161	7.31016	0.403633
Cac3	112	129	EFKPENSTRFPSKHLVND	0	0	0	0	0	0	0
Cac3	112	129	EFKPENSTRFPSKHLVND	0.01	0.091482	0.00606146	0.050797	0.00336573	0.108773	0.00720714
Cac3	112	129	EFKPENSTRFPSKHLVND	0.5	6.87416	0.455471	5.27112	0.349257	5.50811	0.364959
Cac3	112	129	EFKPENSTRFPSKHLVND	1	6.98147	0.462582	5.37496	0.356137	5.52374	0.365995
Cac3	112	129	EFKPENSTRFPSKHLVND	10	7.1059	0.470827	5.83447	0.386584	5.82999	0.386287
Cac3	112	129	EFKPENSTRFPSKHLVND	30	7.04525	0.466808	6.09886	0.404102	5.97909	0.396166
Cac3	112	129	EFKPENSTRFPSKHLVND	60	7.08049	0.469143	5.99186	0.397012	6.28657	0.416539
Cac3	130	139	ISIFFPNGEC	0	0	0	0	0	0	0
Cac3	130	139	ISIFFPNGEC	0.01	0.077965	0.00968596	0.06438	0.00799823	0.050796	0.00631063
Cac3	130	139	ISIFFPNGEC	0.5	1.28893	0.16013	0.949699	0.117986	0.999151	0.124129
Cac3	130	139	ISIFFPNGEC	1	1.61186	0.20025	1.23145	0.152989	1.25177	0.155514
Cac3	130	139	ISIFFPNGEC	10	2.00299	0.248841	1.91063	0.237366	2.00627	0.249249
Cac3	130	139	ISIFFPNGEC	30	2.50451	0.311147	1.9904	0.247276	1.93968	0.240976
Cac3	130	139	ISIFFPNGEC	60	2.67152	0.331896	2.07561	0.257863	2.21069	0.274645
Cac3	130	153	ISIFFPNGECNRARYLPQNPDIIA	0	0	0	0	0	0	0
Cac3	130	153	ISIFFPNGECNRARYLPQNPDIIA	0.01	0.12196	0.00606067	0.047837	0.00237721	0.056395	0.00280249
Cac3	130	153	ISIFFPNGECNRARYLPQNPDIIA	0.5	1.0422	0.0517908	0.766644	0.0380975	0.855397	0.042508
Cac3	130	153	ISIFFPNGECNRARYLPQNPDIIA	1	1.67883	0.0834275	1.16444	0.0578657	1.12732	0.056021
Cac3	130	153	ISIFFPNGECNRARYLPQNPDIIA	10	2.35182	0.116871	2.30472	0.114531	2.42266	0.120391
Cac3	130	153	ISIFFPNGECNRARYLPQNPDIIA	30	3.07161	0.15264	2.69505	0.133927	2.66256	0.132313
Cac3	130	153	ISIFFPNGECNRARYLPQNPDIIA	60	3.20856	0.159446	3.0643	0.152277	3.27763	0.162878
Cac3	132	139	IFFPNGEC	0	0	0	0	0	0	0
Cac3	132	139	IFFPNGEC	0.01	0.131718	0.0218186	0.068779	0.011393	0.106406	0.0176258
Cac3	132	139	IFFPNGEC	0.5	1.02598	0.16995	0.617411	0.102272	0.694941	0.115114
Cac3	132	139	IFFPNGEC	1	1.16387	0.192791	0.743468	0.123153	0.797858	0.132162
Cac3	132	139	IFFPNGEC	10	1.37797	0.228256	1.16874	0.193598	1.18166	0.195738
Cac3	132	139	IFFPNGEC	30	1.55222	0.257119	1.22152	0.20234	1.269	0.210205
Cac3	132	139	IFFPNGEC	60	1.66679	0.276097	1.33392	0.220958	1.42871	0.236661
Cac3	132	153	IFFPNGECNRARYLPQNPDIIA	0	0	0	0	0	0	0
Cac3	132	153	IFFPNGECNRARYLPQNPDIIA	0.01	0.146625	0.00809596	0.046068	0.00254366	0.039318	0.00217096
Cac3	132	153	IFFPNGECNRARYLPQNPDIIA	0.5	0.713304	0.0393854	0.412599	0.0227819	0.468009	0.0258413
Cac3	132	153	IFFPNGECNRARYLPQNPDIIA	1	0.899557	0.0496694	0.564585	0.0311738	0.507923	0.0280452
Cac3	132	153	IFFPNGECNRARYLPQNPDIIA	10	1.26132	0.0696445	1.39364	0.0769504	1.46242	0.0807484
Cac3	132	153	IFFPNGECNRARYLPQNPDIIA	30	2.0698	0.114285	1.81529	0.100232	1.76219	0.0972999
Cac3	132	153	IFFPNGECNRARYLPQNPDIIA	60	2.10043	0.115976	2.181	0.120425	2.31621	0.12789
Cac3	134	153	FPNGECNRARYLPQNPDIIA	0	0	0	0	0	0	0
Cac3	134	153	FPNGECNRARYLPQNPDIIA	0.01	0.120644	0.00749409	0.041308	0.00256594	0.055402	0.00344143
Cac3	134	153	FPNGECNRARYLPQNPDIIA	0.5	0.657182	0.0408224	0.45399	0.0282006	0.471054	0.0292606
Cac3	134	153	FPNGECNRARYLPQNPDIIA	1	0.80235	0.0498399	0.630179	0.039145	0.539953	0.0335405
Cac3	134	153	FPNGECNRARYLPQNPDIIA	10	1.37735	0.0855575	1.48543	0.0922712	1.31841	0.0818959
Cac3	134	153	FPNGECNRARYLPQNPDIIA	30	2.20394	0.136903	1.77523	0.110273	1.72705	0.10728
Cac3	134	153	FPNGECNRARYLPQNPDIIA	60	2.19855	0.136568	2.23018	0.138533	2.16708	0.134613
Cac3	140	153	NRARYLPQNPDIIA	0	0	0	0	0	0	0
Cac3	140	153	NRARYLPQNPDIIA	0.01	0.048464	0.00437884	0.021935	0.00198188	0.035074	0.00316902
Cac3	140	153	NRARYLPQNPDIIA	0.5	0.251258	0.0227018	0.10231	0.00924394	0.0729016	0.00658685
Cac3	140	153	NRARYLPQNPDIIA	1	0.35244	0.0318439	0.160065	0.0144622	0.120608	0.0108972
Cac3	140	153	NRARYLPQNPDIIA	10	0.720646	0.0651121	0.597933	0.0540248	0.627943	0.0567362
Cac3	140	153	NRARYLPQNPDIIA	30	0.95705	0.0864719	0.946201	0.0854916	0.965976	0.0872784
Cac3	140	153	NRARYLPQNPDIIA	60	1.10986	0.100278	1.25564	0.11345	1.30634	0.118031
Cac3	140	160	NRARYLPQNPDIIAGASSDGA	0	0	0	0	0	0	0
Cac3	140	160	NRARYLPQNPDIIAGASSDGA	0.01	0.061904	0.00341806	0.022977	0.00126868	0.026122	0.00144234
Cac3	140	160	NRARYLPQNPDIIAGASSDGA	0.5	0.188295	0.0103968	0.0574608	0.00317272	0.107386	0.00592935
Cac3	140	160	NRARYLPQNPDIIAGASSDGA	1	0.29055	0.0160429	0.183833	0.0101504	0.119645	0.00660626
Cac3	140	160	NRARYLPQNPDIIAGASSDGA	10	0.716747	0.0395755	0.690544	0.0381287	0.729182	0.0402621
Cac3	140	160	NRARYLPQNPDIIAGASSDGA	30	1.23333	0.0680988	1.00486	0.0554838	1.03561	0.0571817
Cac3	140	160	NRARYLPQNPDIIAGASSDGA	60	1.31339	0.0725196	1.45055	0.080093	1.50587	0.0831475
Cac3	140	161	NRARYLPQNPDIIAGASSDGAI	0	0	0	0	0	0	0
Cac3	140	161	NRARYLPQNPDIIAGASSDGAI	0.01	0.058867	0.00307929	0.059406	0.00310749	0.02921	0.00152796
Cac3	140	161	NRARYLPQNPDIIAGASSDGAI	0.5	-0.1632	-0.00853686	0.120523	0.00630451	0.187694	0.00981817
Cac3	140	161	NRARYLPQNPDIIAGASSDGAI	1	0.192639	0.0100768	0.240292	0.0125695	0.186358	0.00974828
Cac3	140	161	NRARYLPQNPDIIAGASSDGAI	10	0.499854	0.026147	0.890362	0.0465743	0.791085	0.0413811
Cac3	140	161	NRARYLPQNPDIIAGASSDGAI	30	1.08663	0.0568407	1.2686	0.0663594	1.24789	0.0652763
Cac3	140	161	NRARYLPQNPDIIAGASSDGAI	60	1.20339	0.0629487	1.72648	0.0903111	1.67572	0.0876557
Cac3	140	162	NRARYLPQNPDIIAGASSDGAIY	0	0	0	0	0	0	0
Cac3	140	162	NRARYLPQNPDIIAGASSDGAIY	0.01	0.230481	0.0114535	0.022572	0.00112169	0.074641	0.0037092
Cac3	140	162	NRARYLPQNPDIIAGASSDGAIY	0.5	0.326851	0.0162425	0.0471929	0.0023452	0.186449	0.00926537
Cac3	140	162	NRARYLPQNPDIIAGASSDGAIY	1	0.591437	0.0293908	0.0950901	0.0047254	0.135862	0.00675152
Cac3	140	162	NRARYLPQNPDIIAGASSDGAIY	10	0.948088	0.0471142	0.597229	0.0296786	0.752481	0.0373937
Cac3	140	162	NRARYLPQNPDIIAGASSDGAIY	30	1.40497	0.0698182	0.866649	0.0430671	1.10258	0.0547917
Cac3	140	162	NRARYLPQNPDIIAGASSDGAIY	60	1.5318	0.0761211	1.30304	0.064753	1.42801	0.0709636
Cac3	141	153	RARYLPQNPDIIA	0	0	0	0	0	0	0
Cac3	141	153	RARYLPQNPDIIA	0.01	0.040082	0.00398366	0.034551	0.00343395	0.036983	0.00367566
Cac3	141	153	RARYLPQNPDIIA	0.5	0.142154	0.0141284	0.0468887	0.00466016	0.120594	0.0119856
Cac3	141	153	RARYLPQNPDIIA	1	0.264844	0.0263223	0.143033	0.0142157	0.125189	0.0124423
Cac3	141	153	RARYLPQNPDIIA	10	0.69084	0.068661	0.567474	0.0564	0.632936	0.0629061
Cac3	141	153	RARYLPQNPDIIA	30	0.87019	0.0864863	0.915987	0.0910379	0.938203	0.0932459
Cac3	141	153	RARYLPQNPDIIA	60	0.885546	0.0880124	1.13133	0.11244	1.19778	0.119044
Cac3	141	160	RARYLPQNPDIIAGASSDGA	0	0	0	0	0	0	0
Cac3	141	160	RARYLPQNPDIIAGASSDGA	0.01	0.047408	0.00277163	0.015459	0.000903786	0.029371	0.00171713
Cac3	141	160	RARYLPQNPDIIAGASSDGA	0.5	0.271998	0.0159019	0.0155468	0.000908916	0.185287	0.0108325
Cac3	141	160	RARYLPQNPDIIAGASSDGA	1	0.357627	0.0209081	0.155984	0.00911937	0.158069	0.00924127
Cac3	141	160	RARYLPQNPDIIAGASSDGA	10	0.972273	0.0568424	0.583464	0.0341113	0.734121	0.0429192
Cac3	141	160	RARYLPQNPDIIAGASSDGA	30	1.26098	0.0737214	0.988403	0.0577854	1.06592	0.0623175
Cac3	141	160	RARYLPQNPDIIAGASSDGA	60	1.28746	0.075269	1.30256	0.076152	1.36802	0.0799791
Cac3	141	161	RARYLPQNPDIIAGASSDGAI	0	0	0	0	0	0	0
Cac3	141	161	RARYLPQNPDIIAGASSDGAI	0.01	0.038589	0.00213071	-0.001887	-0.000104192	-0.005848	-0.0003229
Cac3	141	161	RARYLPQNPDIIAGASSDGAI	0.5	0.329417	0.0181889	0.102609	0.00566559	0.00237039	0.000130882
Cac3	141	161	RARYLPQNPDIIAGASSDGAI	1	0.39148	0.0216158	0.156726	0.00865368	0.0284443	0.00157057
Cac3	141	161	RARYLPQNPDIIAGASSDGAI	10	0.82037	0.0452971	0.705278	0.0389422	0.679161	0.0375002
Cac3	141	161	RARYLPQNPDIIAGASSDGAI	30	1.15948	0.0640209	1.0691	0.0590311	1.06421	0.0587609
Cac3	141	161	RARYLPQNPDIIAGASSDGAI	60	1.43585	0.0792813	1.46705	0.0810039	1.41552	0.0781584
Cac3	154	162	GASSDGAIY	0	0	0	0	0	0	0
Cac3	154	162	GASSDGAIY	0.01	0.094032	0.011682	0.038662	0.00480316	0.048919	0.00607744
Cac3	154	162	GASSDGAIY	0.5	0.529277	0.0657545	0.107931	0.0134087	0.11938	0.0148311
Cac3	154	162	GASSDGAIY	1	0.581079	0.0721901	0.145583	0.0180865	0.109597	0.0136158
Cac3	154	162	GASSDGAIY	10	0.776972	0.0965269	0.123928	0.0153962	0.161444	0.020057
Cac3	154	162	GASSDGAIY	30	0.777662	0.0966126	0.098619	0.0122519	0.178894	0.0222249
Cac3	154	162	GASSDGAIY	60	0.827958	0.102861	0.226782	0.0281742	0.248751	0.0309035
Cac3	163	184	IFDRTKHGSTRIRQSKISHPFE	0	0	0	0	0	0	0
Cac3	163	184	IFDRTKHGSTRIRQSKISHPFE	0.01	0.075631	0.0037584	0.037677	0.00187232	0.054191	0.00269296
Cac3	163	184	IFDRTKHGSTRIRQSKISHPFE	0.5	5.89944	0.293166	4.53345	0.225285	4.60536	0.228858
Cac3	163	184	IFDRTKHGSTRIRQSKISHPFE	1	5.97002	0.296673	4.50316	0.22378	4.52755	0.224991
Cac3	163	184	IFDRTKHGSTRIRQSKISHPFE	10	6.48769	0.322399	5.07818	0.252355	5.00262	0.248599
Cac3	163	184	IFDRTKHGSTRIRQSKISHPFE	30	6.73958	0.334916	5.41259	0.268973	5.19848	0.258333
Cac3	163	184	IFDRTKHGSTRIRQSKISHPFE	60	6.78294	0.337071	5.68692	0.282605	5.88257	0.292328
Cac3	163	187	IFDRTKHGSTRIRQSKISHPFETKL	0	0	0	0	0	0	0
Cac3	163	187	IFDRTKHGSTRIRQSKISHPFETKL	0.01	0.080091	0.0034609	0.051247	0.00221449	0.080574	0.00348177
Cac3	163	187	IFDRTKHGSTRIRQSKISHPFETKL	0.5	6.83515	0.295361	3.82537	0.165302	4.05279	0.17513
Cac3	163	187	IFDRTKHGSTRIRQSKISHPFETKL	1	7.00127	0.302539	3.87574	0.167479	3.97313	0.171687
Cac3	163	187	IFDRTKHGSTRIRQSKISHPFETKL	10	7.54197	0.325904	4.56641	0.197324	4.48289	0.193715
Cac3	163	187	IFDRTKHGSTRIRQSKISHPFETKL	30	7.55125	0.326305	4.9859	0.215451	4.95618	0.214167
Cac3	163	187	IFDRTKHGSTRIRQSKISHPFETKL	60	7.78021	0.336199	5.54598	0.239653	5.82638	0.25177
Cac3	165	187	DRTKHGSTRIRQSKISHPFETKL	0	0	0	0	0	0	0
Cac3	165	187	DRTKHGSTRIRQSKISHPFETKL	0.01	0.090274	0.00427244	0.039399	0.00186466	0.033905	0.00160464
Cac3	165	187	DRTKHGSTRIRQSKISHPFETKL	0.5	7.08309	0.335225	3.88178	0.183715	4.00795	0.189686
Cac3	165	187	DRTKHGSTRIRQSKISHPFETKL	1	7.16639	0.339167	3.925	0.18576	3.94663	0.186784
Cac3	165	187	DRTKHGSTRIRQSKISHPFETKL	10	7.45102	0.352638	4.59787	0.217606	4.44189	0.210224
Cac3	165	187	DRTKHGSTRIRQSKISHPFETKL	30	7.50933	0.355398	5.0807	0.240457	4.79404	0.22689
Cac3	165	187	DRTKHGSTRIRQSKISHPFETKL	60	7.7903	0.368695	5.63059	0.266482	5.76954	0.273058
Cac3	188	196	FGSHGVIQD	0	0	0	0	0	0	0
Cac3	188	196	FGSHGVIQD	0.01	0.038663	0.00480329	0.032456	0.00403216	-0.010109	-0.00125589
Cac3	188	196	FGSHGVIQD	0.5	3.44181	0.427593	3.41143	0.423818	3.49244	0.433882
Cac3	188	196	FGSHGVIQD	1	3.39414	0.42167	3.37094	0.418788	3.41909	0.42477
Cac3	188	196	FGSHGVIQD	10	3.22932	0.401193	3.442	0.427615	3.48883	0.433434
Cac3	188	196	FGSHGVIQD	30	3.44708	0.428247	3.38531	0.420573	3.38027	0.419947
Cac3	188	196	FGSHGVIQD	60	3.37699	0.41954	3.35586	0.416914	3.49962	0.434774
Cac3	188	198	FGSHGVIQDVE	0	0	0	0	0	0	0
Cac3	188	198	FGSHGVIQDVE	0.01	0.054869	0.00545331	0.074053	0.00735996	0.043222	0.00429574
Cac3	188	198	FGSHGVIQDVE	0.5	4.70495	0.467614	5.11667	0.508534	3.67699	0.365448
Cac3	188	198	FGSHGVIQDVE	1	4.77652	0.474727	4.92976	0.489958	4.53467	0.450691
Cac3	188	198	FGSHGVIQDVE	10	4.78324	0.475395	4.88713	0.485721	4.55136	0.452349
Cac3	188	198	FGSHGVIQDVE	30	4.89892	0.486893	5.06076	0.502978	4.69552	0.466678
Cac3	188	198	FGSHGVIQDVE	60	4.81347	0.4784	4.82845	0.479889	4.52736	0.449964
Cac3	188	199	FGSHGVIQDVEA	0	0	0	0	0	0	0
Cac3	188	199	FGSHGVIQDVEA	0.01	0.042699	0.00385796	0.032203	0.00290962	0.030673	0.00277138
Cac3	188	199	FGSHGVIQDVEA	0.5	5.38344	0.486407	5.27744	0.47683	5.67057	0.51235
Cac3	188	199	FGSHGVIQDVEA	1	5.36873	0.485079	5.1846	0.468442	5.55698	0.502087
Cac3	188	199	FGSHGVIQDVEA	10	5.42324	0.490004	5.20576	0.470354	5.55695	0.502084
Cac3	188	199	FGSHGVIQDVEA	30	5.53234	0.499861	5.24773	0.474146	5.57987	0.504155
Cac3	188	199	FGSHGVIQDVEA	60	5.57933	0.504106	5.14295	0.464678	5.61561	0.507384
Cac3	200	209	MDTSSADINE	0	0	0	0	0	0	0
Cac3	200	209	MDTSSADINE	0.01	0.036182	0.00399561	-0.022216	-0.00245333	-0.003084	-0.000340569
Cac3	200	209	MDTSSADINE	0.5	4.84916	0.535497	4.79295	0.529289	5.04276	0.556876
Cac3	200	209	MDTSSADINE	1	4.8521	0.535821	4.84478	0.535014	4.99248	0.551324
Cac3	200	209	MDTSSADINE	10	4.93469	0.544942	4.95079	0.54672	4.96096	0.547843
Cac3	200	209	MDTSSADINE	30	4.95602	0.547297	4.79648	0.529679	5.08977	0.562068
Cac3	200	209	MDTSSADINE	60	4.88128	0.539044	4.78301	0.528192	5.03082	0.555558
Cac3	210	219	ATSLAWNLQQ	0	0	0	0	0	0	0
Cac3	210	219	ATSLAWNLQQ	0.01	-0.020709	-0.00228691	-0.013829	-0.00152715	-0.013276	-0.00146608
Cac3	210	219	ATSLAWNLQQ	0.5	2.2369	0.247023	0.816033	0.0901152	0.816957	0.0902173
Cac3	210	219	ATSLAWNLQQ	1	2.64211	0.291771	1.05508	0.116513	0.983484	0.108607
Cac3	210	219	ATSLAWNLQQ	10	3.13862	0.346601	1.55726	0.17197	1.56359	0.172669
Cac3	210	219	ATSLAWNLQQ	30	3.46242	0.382358	1.65372	0.182622	1.54948	0.17111
Cac3	210	219	ATSLAWNLQQ	60	3.67532	0.405869	1.64478	0.181634	1.70338	0.188105
Cac3	223	235	LLSSHSNGQVQVW	0	0	0	0	0	0	0
Cac3	223	235	LLSSHSNGQVQVW	0.01	0.070175	0.00581211	0.149773	0.0135324	0.107325	0.00969708
Cac3	223	235	LLSSHSNGQVQVW	0.5	0.491824	0.0407344	0.280732	0.0253649	0.298246	0.0269472
Cac3	223	235	LLSSHSNGQVQVW	1	0.610758	0.0505849	0.389533	0.0351953	0.346218	0.0312817
Cac3	223	235	LLSSHSNGQVQVW	10	1.00173	0.0829663	0.518362	0.0468354	0.523615	0.0473099
Cac3	223	235	LLSSHSNGQVQVW	30	1.16815	0.0967497	0.612654	0.0553548	0.603059	0.0544879
Cac3	223	235	LLSSHSNGQVQVW	60	1.28137	0.106127	0.781825	0.0706399	0.793366	0.0716826
Cac3	224	239	LSSHSNGQVQVWDIKQ	0	0	0	0	0	0	0
Cac3	224	239	LSSHSNGQVQVWDIKQ	0.01	0.128895	0.00854039	0.015716	0.00104132	0.022902	0.00151745
Cac3	224	239	LSSHSNGQVQVWDIKQ	0.5	1.20276	0.0796931	0.138001	0.00914371	0.172742	0.0114456
Cac3	224	239	LSSHSNGQVQVWDIKQ	1	1.35428	0.0897325	0.201655	0.0133613	0.230188	0.0152519
Cac3	224	239	LSSHSNGQVQVWDIKQ	10	1.70672	0.113085	0.672749	0.0445754	0.782951	0.0518772
Cac3	224	239	LSSHSNGQVQVWDIKQ	30	2.28328	0.151287	1.01464	0.0672283	0.999444	0.0662217
Cac3	224	239	LSSHSNGQVQVWDIKQ	60	2.34832	0.155596	1.21601	0.0805709	1.4206	0.0941265
Cac3	235	249	WDIKQYSHENPIIDL	0	0	0	0	0	0	0
Cac3	235	249	WDIKQYSHENPIIDL	0.01	0.133601	0.0102141	0.037816	0.00289111	0.046451	0.00355128
Cac3	235	249	WDIKQYSHENPIIDL	0.5	3.43159	0.262352	0.821197	0.0627823	0.917489	0.070144
Cac3	235	249	WDIKQYSHENPIIDL	1	3.79394	0.290055	1.22298	0.0934997	1.17595	0.0899035
Cac3	235	249	WDIKQYSHENPIIDL	10	5.41293	0.41383	2.73571	0.209151	2.77927	0.212481
Cac3	235	249	WDIKQYSHENPIIDL	30	5.69092	0.435083	3.48471	0.266413	3.38224	0.25858
Cac3	235	249	WDIKQYSHENPIIDL	60	5.70358	0.436051	3.94331	0.301474	4.17688	0.319332
Cac3	236	249	DIKQYSHENPIIDL	0	0	0	0	0	0	0
Cac3	236	249	DIKQYSHENPIIDL	0.01	0.072489	0.00600377	0.01237	0.00102452	0.003616	0.000299488
Cac3	236	249	DIKQYSHENPIIDL	0.5	3.61957	0.299784	0.751813	0.0622675	0.839672	0.0695443
Cac3	236	249	DIKQYSHENPIIDL	1	4.07821	0.337771	1.15656	0.0957897	1.12722	0.0933599
Cac3	236	249	DIKQYSHENPIIDL	10	5.61244	0.46484	2.80561	0.23237	2.83242	0.23459
Cac3	236	249	DIKQYSHENPIIDL	30	5.7587	0.476953	3.5203	0.291562	3.44877	0.285638
Cac3	236	249	DIKQYSHENPIIDL	60	5.87168	0.486311	3.98392	0.329961	4.27394	0.353981
Cac3	236	251	DIKQYSHENPIIDLPL	0	0	0	0	0	0	0
Cac3	236	251	DIKQYSHENPIIDLPL	0.01	0.057098	0.00436526	0.042498	0.00324906	0.041848	0.00319937
Cac3	236	251	DIKQYSHENPIIDLPL	0.5	3.68236	0.281524	0.763819	0.0583956	0.849971	0.0649821
Cac3	236	251	DIKQYSHENPIIDLPL	1	4.18661	0.320075	1.16292	0.0889079	1.11171	0.0849923
Cac3	236	251	DIKQYSHENPIIDLPL	10	5.39965	0.412815	2.84117	0.217214	2.84847	0.217772
Cac3	236	251	DIKQYSHENPIIDLPL	30	6.04908	0.462465	3.57349	0.273201	3.4119	0.260847
Cac3	236	251	DIKQYSHENPIIDLPL	60	6.25837	0.478466	4.06312	0.310634	4.35399	0.332872
Cac3	240	249	YSHENPIIDL	0	0	0	0	0	0	0
Cac3	240	249	YSHENPIIDL	0.01	0.055387	0.00688099	0.036639	0.00455184	0.086521	0.0107489
Cac3	240	249	YSHENPIIDL	0.5	1.8263	0.22689	0.500873	0.0622258	0.579602	0.0720067
Cac3	240	249	YSHENPIIDL	1	2.15688	0.26796	0.690005	0.0857225	0.697948	0.0867093
Cac3	240	249	YSHENPIIDL	10	3.07757	0.38234	1.48699	0.184736	1.60636	0.199565
Cac3	240	249	YSHENPIIDL	30	3.22751	0.400969	1.91546	0.237966	1.94759	0.241958
Cac3	240	249	YSHENPIIDL	60	3.23517	0.40192	2.26731	0.281679	2.45139	0.304548
Cac3	240	251	YSHENPIIDLPL	0	0	0	0	0	0	0
Cac3	240	251	YSHENPIIDLPL	0.01	0.02911	0.00321464	0.029515	0.00325937	0.060495	0.00668051
Cac3	240	251	YSHENPIIDLPL	0.5	1.93359	0.213528	0.411897	0.0454862	0.531269	0.0586685
Cac3	240	251	YSHENPIIDLPL	1	2.34877	0.259377	0.631167	0.0697003	0.638334	0.0704917
Cac3	240	251	YSHENPIIDLPL	10	3.11483	0.343974	1.42569	0.15744	1.4856	0.164056
Cac3	240	251	YSHENPIIDLPL	30	3.57977	0.395317	1.84421	0.203657	1.85379	0.204716
Cac3	240	251	YSHENPIIDLPL	60	3.63173	0.401055	2.23863	0.247214	2.42954	0.268297
Cac3	250	263	PLVSINSDGTAVND	0	0	0	0	0	0	0
Cac3	250	263	PLVSINSDGTAVND	0.01	0.060745	0.00503109	-0.107314	-0.00888808	-0.198166	-0.0164127
Cac3	250	263	PLVSINSDGTAVND	0.5	3.07988	0.255085	2.34832	0.194496	2.70531	0.224062
Cac3	250	263	PLVSINSDGTAVND	1	3.7763	0.312765	3.02451	0.250499	3.08981	0.255908
Cac3	250	263	PLVSINSDGTAVND	10	5.5991	0.463735	4.0806	0.337968	4.20288	0.348096
Cac3	250	263	PLVSINSDGTAVND	30	6.27325	0.51957	4.29135	0.355423	4.06596	0.336756
Cac3	250	263	PLVSINSDGTAVND	60	6.48752	0.537317	4.31539	0.357414	4.60247	0.381191
Cac3	252	263	VSINSDGTAVND	0	0	0	0	0	0	0
Cac3	252	263	VSINSDGTAVND	0.01	0.05214	0.00471098	-0.001337	-0.000120801	0.039954	0.00360994
Cac3	252	263	VSINSDGTAVND	0.5	3.58206	0.323649	2.20518	0.199244	2.422	0.218834
Cac3	252	263	VSINSDGTAVND	1	3.95323	0.357185	2.84671	0.257208	2.99156	0.270295
Cac3	252	263	VSINSDGTAVND	10	4.73469	0.427791	3.93584	0.355613	4.02374	0.363555
Cac3	252	263	VSINSDGTAVND	30	4.98039	0.449991	4.145	0.374511	4.03399	0.364482
Cac3	252	263	VSINSDGTAVND	60	5.28708	0.477701	4.2133	0.380683	4.41503	0.398909
Cac3	263	273	DVTWMPTHDSL	0	0	0	0	0	0	0
Cac3	263	273	DVTWMPTHDSL	0.01	0.038992	0.00430592	0.03883	0.00428803	0.047862	0.00528544
Cac3	263	273	DVTWMPTHDSL	0.5	1.7704	0.195507	0.716161	0.0790863	0.808757	0.0893117
Cac3	263	273	DVTWMPTHDSL	1	2.09	0.2308	0.981892	0.108431	0.983877	0.10865
Cac3	263	273	DVTWMPTHDSL	10	2.27865	0.251633	1.45875	0.161092	1.55587	0.171816
Cac3	263	273	DVTWMPTHDSL	30	2.30775	0.254846	1.49036	0.164581	1.46754	0.162062
Cac3	263	273	DVTWMPTHDSL	60	2.2892	0.252799	1.5178	0.167612	1.63044	0.180051
Cac3	264	273	VTWMPTHDSL	0	0	0	0	0	0	0
Cac3	264	273	VTWMPTHDSL	0.01	0.107644	0.0133731	0.063605	0.00790195	0.076784	0.00953924
Cac3	264	273	VTWMPTHDSL	0.5	1.85312	0.230222	0.728258	0.0904749	0.849506	0.105538
Cac3	264	273	VTWMPTHDSL	1	2.1139	0.26262	0.996874	0.123846	0.948844	0.117879
Cac3	264	273	VTWMPTHDSL	10	2.19649	0.27288	1.49674	0.185947	1.55506	0.193193
Cac3	264	273	VTWMPTHDSL	30	2.32751	0.289157	1.52784	0.18981	1.44364	0.17935
Cac3	264	273	VTWMPTHDSL	60	2.2712	0.282162	1.51976	0.188807	1.59803	0.198531
Cac3	274	282	FAACTEGNA	0	0	0	0	0	0	0
Cac3	274	282	FAACTEGNA	0.01	0.042256	0.00524966	0.029568	0.00367337	0.077379	0.00961316
Cac3	274	282	FAACTEGNA	0.5	0.507229	0.0630154	0.321348	0.0399226	0.428098	0.0531847
Cac3	274	282	FAACTEGNA	1	0.601613	0.0747412	0.502574	0.0624371	0.586551	0.0728701
Cac3	274	282	FAACTEGNA	10	0.875597	0.10878	0.725396	0.0901194	0.801701	0.0995991
Cac3	274	282	FAACTEGNA	30	1.08466	0.134752	0.805298	0.100046	0.860295	0.106879
Cac3	274	282	FAACTEGNA	60	1.35024	0.167747	0.926325	0.115082	1.04101	0.12933
Cac3	312	319	NYKNSLIL	0	0	0	0	0	0	0
Cac3	312	319	NYKNSLIL	0.01	0.04278	0.00607401	0.04236	0.00601438	0.038798	0.00550864
Cac3	312	319	NYKNSLIL	0.5	1.14814	0.163016	0.653142	0.0927347	0.65449	0.0929262
Cac3	312	319	NYKNSLIL	1	1.3821	0.196234	0.655296	0.0930406	0.661693	0.0939488
Cac3	312	319	NYKNSLIL	10	1.80108	0.255722	0.710783	0.100919	0.730201	0.103676
Cac3	312	319	NYKNSLIL	30	2.23451	0.317262	0.768575	0.109124	0.795881	0.113001
Cac3	312	319	NYKNSLIL	60	2.47302	0.351125	0.940845	0.133584	0.978569	0.13894
Cac3	318	330	ILASADSNGRLNL	0	0	0	0	0	0	0
Cac3	318	330	ILASADSNGRLNL	0.01	-0.022438	-0.00185839	-0.026992	-0.00223556	-0.004899	-0.000405751
Cac3	318	330	ILASADSNGRLNL	0.5	0.298022	0.0246831	-0.0317721	-0.00263147	0.0562379	0.0046578
Cac3	318	330	ILASADSNGRLNL	1	0.298919	0.0247574	0.0342352	0.00283547	0.0233943	0.00193759
Cac3	318	330	ILASADSNGRLNL	10	0.273921	0.022687	-0.0264251	-0.00218861	0.0640562	0.00530534
Cac3	318	330	ILASADSNGRLNL	30	0.144013	0.0119276	-0.0753812	-0.00624331	0.0158418	0.00131207
Cac3	318	330	ILASADSNGRLNL	60	0.148465	0.0122963	0.051973	0.00430457	0.0635967	0.00526728
Cac3	320	330	ASADSNGRLNL	0	0	0	0	0	0	0
Cac3	320	330	ASADSNGRLNL	0.01	0.049485	0.0049182	0.013366	0.00132842	0.016099	0.00160004
Cac3	320	330	ASADSNGRLNL	0.5	0.425094	0.0422492	-0.0466847	-0.00463989	0.0302144	0.00300294
Cac3	320	330	ASADSNGRLNL	1	0.509387	0.0506269	0.00402047	0.000399585	0.0200366	0.00199139
Cac3	320	330	ASADSNGRLNL	10	0.470717	0.0467835	-0.0268354	-0.00266711	-0.0127659	-0.00126878
Cac3	320	330	ASADSNGRLNL	30	0.403342	0.0400873	-0.0875734	-0.00870373	-0.00849866	-0.000844663
Cac3	320	330	ASADSNGRLNL	60	0.360189	0.0357984	0.0260261	0.00258668	0.00625825	0.000621994
Cac3	331	342	WDIRNMNKSPIA	0	0	0	0	0	0	0
Cac3	331	342	WDIRNMNKSPIA	0.01	0.089126	0.00885803	0.009949	0.000988809	0.031851	0.0031656
Cac3	331	342	WDIRNMNKSPIA	0.5	2.82022	0.280296	2.43147	0.241658	2.5659	0.255019
Cac3	331	342	WDIRNMNKSPIA	1	3.13484	0.311565	2.63068	0.261458	2.71962	0.270297
Cac3	331	342	WDIRNMNKSPIA	10	3.50647	0.3485	2.85832	0.284082	2.90598	0.288819
Cac3	331	342	WDIRNMNKSPIA	30	3.92046	0.389646	2.73432	0.271758	2.77791	0.276091
Cac3	331	342	WDIRNMNKSPIA	60	3.9074	0.388348	2.87616	0.285855	2.95918	0.294107
Cac3	331	343	WDIRNMNKSPIAT	0	0	0	0	0	0	0
Cac3	331	343	WDIRNMNKSPIAT	0.01	0.012882	0.00116392	-0.004546	-0.000410743	0.005762	0.000520611
Cac3	331	343	WDIRNMNKSPIAT	0.5	2.79451	0.252491	2.47694	0.223797	2.68821	0.242886
Cac3	331	343	WDIRNMNKSPIAT	1	3.29646	0.297844	2.82765	0.255485	2.87787	0.260023
Cac3	331	343	WDIRNMNKSPIAT	10	4.22705	0.381924	3.54455	0.320259	3.70745	0.334977
Cac3	331	343	WDIRNMNKSPIAT	30	4.62993	0.418326	3.56916	0.322483	3.66877	0.331483
Cac3	331	343	WDIRNMNKSPIAT	60	4.69895	0.424562	3.58983	0.32435	3.7946	0.342851
Cac3	331	345	WDIRNMNKSPIATME	0	0	0	0	0	0	0
Cac3	331	345	WDIRNMNKSPIATME	0.01	0.051705	0.00395296	0.044391	0.00339379	0.074443	0.00569133
Cac3	331	345	WDIRNMNKSPIATME	0.5	2.66248	0.203552	2.5532	0.195197	2.83287	0.216579
Cac3	331	345	WDIRNMNKSPIATME	1	3.40095	0.26001	2.89716	0.221494	3.06334	0.234199
Cac3	331	345	WDIRNMNKSPIATME	10	4.87827	0.372954	4.05664	0.310139	4.32283	0.330489
Cac3	331	345	WDIRNMNKSPIATME	30	5.20337	0.397808	4.11406	0.314529	4.13773	0.316338
Cac3	331	345	WDIRNMNKSPIATME	60	5.39284	0.412294	4.08662	0.312431	4.4378	0.33928
Cac3	343	353	TMEHGTSVSTL	0	0	0	0	0	0	0
Cac3	343	353	TMEHGTSVSTL	0.01	0.005124	0.000509263	0.019638	0.00195178	0.02969	0.00295082
Cac3	343	353	TMEHGTSVSTL	0.5	0.512479	0.0509342	0.271875	0.0270211	0.295509	0.02937
Cac3	343	353	TMEHGTSVSTL	1	0.737746	0.073323	0.542347	0.0539027	0.502346	0.0499271
Cac3	343	353	TMEHGTSVSTL	10	1.13284	0.112591	1.37112	0.136273	1.3896	0.138109
Cac3	343	353	TMEHGTSVSTL	30	1.67999	0.16697	1.54498	0.153552	1.49849	0.148932
Cac3	343	353	TMEHGTSVSTL	60	1.99726	0.198503	1.7793	0.176841	1.85453	0.184317
Cac3	344	353	MEHGTSVSTL	0	0	0	0	0	0	0
Cac3	344	353	MEHGTSVSTL	0.01	0.031368	0.003464	0.013328	0.00147182	0.009696	0.00107074
Cac3	344	353	MEHGTSVSTL	0.5	0.984215	0.108688	0.174401	0.0192592	0.321462	0.0354993
Cac3	344	353	MEHGTSVSTL	1	1.12127	0.123823	0.392579	0.0433529	0.448253	0.049501
Cac3	344	353	MEHGTSVSTL	10	1.40618	0.155286	0.89621	0.0989692	0.897768	0.0991413
Cac3	344	353	MEHGTSVSTL	30	1.73631	0.191742	0.976032	0.107784	1.09545	0.120972
Cac3	344	353	MEHGTSVSTL	60	1.80483	0.199309	1.25076	0.138122	1.34755	0.148811
Cac3	353	359	LEWSPNF	0	0	0	0	0	0	0
Cac3	353	359	LEWSPNF	0.01	0.032605	0.00648108	0.031013	0.00616463	0.037047	0.00736404
Cac3	353	359	LEWSPNF	0.5	1.17842	0.234241	0.664098	0.132006	0.717273	0.142576
Cac3	353	359	LEWSPNF	1	1.37584	0.273484	0.964785	0.191776	0.963233	0.191467
Cac3	353	359	LEWSPNF	10	1.66404	0.330771	1.76844	0.351522	1.84658	0.367055
Cac3	353	359	LEWSPNF	30	2.00225	0.397998	2.00202	0.397953	1.91205	0.380068
Cac3	353	359	LEWSPNF	60	2.00764	0.39907	1.96655	0.390902	2.10327	0.418078
Cac3	364	372	ATAGQEDGL	0	0	0	0	0	0	0
Cac3	364	372	ATAGQEDGL	0.01	0.047483	0.00589904	0.03349	0.00416062	0.055156	0.00685229
Cac3	364	372	ATAGQEDGL	0.5	1.70486	0.211803	0.709205	0.0881078	0.795844	0.0988714
Cac3	364	372	ATAGQEDGL	1	1.91249	0.237598	0.968929	0.120375	0.985686	0.122456
Cac3	364	372	ATAGQEDGL	10	2.04489	0.254046	1.22293	0.15193	1.25829	0.156324
Cac3	364	372	ATAGQEDGL	30	2.38163	0.295881	1.37068	0.170286	1.34646	0.167277
Cac3	364	372	ATAGQEDGL	60	2.43072	0.30198	1.63437	0.203046	1.65318	0.205382
Cac3	382	396	ETIFTHGGHMLGVND	0	0	0	0	0	0	0
Cac3	382	396	ETIFTHGGHMLGVND	0.01	0.064272	0.00456275	0.031532	0.0022385	0.049745	0.00353146
Cac3	382	396	ETIFTHGGHMLGVND	0.5	1.13745	0.0807487	0.128066	0.00909156	0.269658	0.0191434
Cac3	382	396	ETIFTHGGHMLGVND	1	1.47054	0.104396	0.35885	0.0254752	0.357742	0.0253966
Cac3	382	396	ETIFTHGGHMLGVND	10	1.68103	0.119339	1.02663	0.072882	1.06864	0.0758641
Cac3	382	396	ETIFTHGGHMLGVND	30	2.06226	0.146402	1.15157	0.0817516	1.18914	0.0844186
Cac3	382	396	ETIFTHGGHMLGVND	60	2.23932	0.158972	1.39681	0.0991612	1.43768	0.102063
Cac3	383	395	TIFTHGGHMLGVN	0	0	0	0	0	0	0
Cac3	383	395	TIFTHGGHMLGVN	0.01	0.030121	0.00249472	0.030621	0.00253613	0.043729	0.00362177
Cac3	383	395	TIFTHGGHMLGVN	0.5	1.6291	0.134928	0.132237	0.0109523	0.264431	0.021901
Cac3	383	395	TIFTHGGHMLGVN	1	1.81285	0.150146	0.344025	0.0284933	0.329376	0.02728
Cac3	383	395	TIFTHGGHMLGVN	10	2.10264	0.174147	1.09653	0.090818	1.1497	0.0952221
Cac3	383	395	TIFTHGGHMLGVN	30	2.37272	0.196516	1.38452	0.11467	1.306	0.108167
Cac3	383	395	TIFTHGGHMLGVN	60	2.46617	0.204256	1.58315	0.131121	1.59996	0.132514
Cac3	383	396	TIFTHGGHMLGVND	0	0	0	0	0	0	0
Cac3	383	396	TIFTHGGHMLGVND	0.01	0.030062	0.0022983	0.015698	0.00120015	0.022764	0.00174036
Cac3	383	396	TIFTHGGHMLGVND	0.5	1.48718	0.113698	0.132177	0.0101052	0.127939	0.00978123
Cac3	383	396	TIFTHGGHMLGVND	1	1.64497	0.125761	0.30486	0.0233072	0.250966	0.0191869
Cac3	383	396	TIFTHGGHMLGVND	10	1.93599	0.14801	1.01577	0.0776575	1.05057	0.0803185
Cac3	383	396	TIFTHGGHMLGVND	30	2.1532	0.164617	1.24467	0.0951576	1.1864	0.0907031
Cac3	383	396	TIFTHGGHMLGVND	60	2.27116	0.173635	1.50138	0.114784	1.51413	0.115758
Cac3	384	395	IFTHGGHMLGVN	0	0	0	0	0	0	0
Cac3	384	395	IFTHGGHMLGVN	0.01	0.038084	0.00344099	0.035081	0.00316966	0.029034	0.0026233
Cac3	384	395	IFTHGGHMLGVN	0.5	0.926822	0.0837407	0.10567	0.00954753	0.194761	0.0175972
Cac3	384	395	IFTHGGHMLGVN	1	1.09411	0.0988552	0.261351	0.0236137	0.253208	0.022878
Cac3	384	395	IFTHGGHMLGVN	10	1.36923	0.123714	0.871736	0.0787635	0.92951	0.0839836
Cac3	384	395	IFTHGGHMLGVN	30	1.68196	0.151969	1.06152	0.0959106	1.02092	0.0922427
Cac3	384	395	IFTHGGHMLGVN	60	1.67991	0.151784	1.2437	0.112371	1.20724	0.109077
Cac3	396	406	DISWDAHDPWL	0	0	0	0	0	0	0
Cac3	396	406	DISWDAHDPWL	0.01	0.032062	0.00354063	0.037623	0.00415474	0.011741	0.00129657
Cac3	396	406	DISWDAHDPWL	0.5	1.38602	0.153059	0.109858	0.0121318	0.113978	0.0125866
Cac3	396	406	DISWDAHDPWL	1	1.56145	0.172433	0.234563	0.025903	0.186256	0.0205685
Cac3	396	406	DISWDAHDPWL	10	1.92839	0.212953	1.05278	0.116259	1.03932	0.114773
Cac3	396	406	DISWDAHDPWL	30	2.34954	0.259462	1.49509	0.165104	1.46548	0.161835
Cac3	396	406	DISWDAHDPWL	60	2.44372	0.269862	1.7505	0.193309	1.90899	0.210811
Cac3	396	407	DISWDAHDPWLM	0	0	0	0	0	0	0
Cac3	396	407	DISWDAHDPWLM	0.01	0.03761	0.00373797	0.040025	0.003978	0.044491	0.00442186
Cac3	396	407	DISWDAHDPWLM	0.5	1.39168	0.138316	0.160571	0.0159588	0.0735511	0.00731008
Cac3	396	407	DISWDAHDPWLM	1	1.54172	0.153229	0.222625	0.0221262	0.241645	0.0240165
Cac3	396	407	DISWDAHDPWLM	10	2.04978	0.203723	0.966387	0.096047	1.01814	0.101191
Cac3	396	407	DISWDAHDPWLM	30	2.64185	0.262568	1.58682	0.157711	1.43485	0.142607
Cac3	396	407	DISWDAHDPWLM	60	2.62018	0.260414	1.74428	0.17336	1.8679	0.185646
Cac3	397	406	ISWDAHDPWL	0	0	0	0	0	0	0
Cac3	397	406	ISWDAHDPWL	0.01	0.017905	0.00222442	0.020502	0.00254706	0.021882	0.0027185
Cac3	397	406	ISWDAHDPWL	0.5	1.16693	0.144973	0.138975	0.0172656	0.108176	0.0134392
Cac3	397	406	ISWDAHDPWL	1	1.31656	0.163563	0.197794	0.0245729	0.19434	0.0241437
Cac3	397	406	ISWDAHDPWL	10	1.72732	0.214593	0.938668	0.116615	0.967148	0.120153
Cac3	397	406	ISWDAHDPWL	30	2.14031	0.265901	1.38282	0.171795	1.3427	0.166809
Cac3	397	406	ISWDAHDPWL	60	2.20832	0.27435	1.62155	0.201453	1.79133	0.222545
Cac3	397	407	ISWDAHDPWLM	0	0	0	0	0	0	0
Cac3	397	407	ISWDAHDPWLM	0.01	0.026743	0.00295325	0.040974	0.00452479	0.062164	0.00686482
Cac3	397	407	ISWDAHDPWLM	0.5	1.24869	0.137894	0.11107	0.0122655	0.242816	0.0268144
Cac3	397	407	ISWDAHDPWLM	1	1.38063	0.152464	0.251385	0.0277607	0.238145	0.0262985
Cac3	397	407	ISWDAHDPWLM	10	1.90067	0.209893	0.92767	0.102443	1.1044	0.12196
Cac3	397	407	ISWDAHDPWLM	30	2.21276	0.244357	1.4395	0.158965	1.4268	0.157563
Cac3	397	407	ISWDAHDPWLM	60	2.35685	0.260269	1.65785	0.183078	1.89376	0.20913
Cac3	397	408	ISWDAHDPWLMC	0	0	0	0	0	0	0
Cac3	397	408	ISWDAHDPWLMC	0.01	0.084932	0.0084412	0.035051	0.00348364	0.091204	0.00906456
Cac3	397	408	ISWDAHDPWLMC	0.5	1.25345	0.124578	0.0647214	0.00643252	0.216233	0.0214909
Cac3	397	408	ISWDAHDPWLMC	1	1.18641	0.117915	0.191508	0.0190335	0.243764	0.0242271
Cac3	397	408	ISWDAHDPWLMC	10	1.68706	0.167673	0.765704	0.0761016	0.880874	0.0875481
Cac3	397	408	ISWDAHDPWLMC	30	1.98636	0.19742	1.26998	0.126221	1.25809	0.125038
Cac3	397	408	ISWDAHDPWLMC	60	2.10875	0.209584	1.46736	0.145838	1.65463	0.16445
Cac3	400	406	DAHDPWL	0	0	0	0	0	0	0
Cac3	400	406	DAHDPWL	0.01	0.017487	0.00347599	0.033303	0.00661982	0.025182	0.00500557
Cac3	400	406	DAHDPWL	0.5	0.438899	0.0872424	0.259991	0.0516798	0.146143	0.0290496
Cac3	400	406	DAHDPWL	1	0.565039	0.112316	0.309775	0.0615757	0.105935	0.0210572
Cac3	400	406	DAHDPWL	10	0.774124	0.153877	0.400976	0.0797043	0.264875	0.0526508
Cac3	400	406	DAHDPWL	30	1.00842	0.20045	0.594856	0.118243	0.338789	0.067343
Cac3	400	406	DAHDPWL	60	1.08606	0.215882	0.735654	0.14623	0.754172	0.149911
Cac3	400	407	DAHDPWLM	0	0	0	0	0	0	0
Cac3	400	407	DAHDPWLM	0.01	0.070889	0.0117425	0.059476	0.00985198	0.040832	0.00676367
Cac3	400	407	DAHDPWLM	0.5	0.379101	0.0627967	0.100004	0.0165652	0.0685428	0.0113539
Cac3	400	407	DAHDPWLM	1	0.359443	0.0595405	0.0708972	0.0117439	0.0533773	0.00884175
Cac3	400	407	DAHDPWLM	10	0.604969	0.100211	0.267153	0.044253	0.156768	0.0259681
Cac3	400	407	DAHDPWLM	30	0.774033	0.128216	0.373886	0.0619328	0.290592	0.0481356
Cac3	400	407	DAHDPWLM	60	1.11017	0.183896	0.575561	0.0953395	0.597199	0.0989238
Cac3	407	425	MCSVANDNSVHIWKPAGNL	0	0	0	0	0	0	0
Cac3	407	425	MCSVANDNSVHIWKPAGNL	0.01	0.029233	0.00170906	0.017628	0.00103059	0.021579	0.00126158
Cac3	407	425	MCSVANDNSVHIWKPAGNL	0.5	1.95628	0.114371	0.460531	0.0269242	0.506159	0.0295918
Cac3	407	425	MCSVANDNSVHIWKPAGNL	1	2.16304	0.126459	0.55926	0.0326962	0.621319	0.0363244
Cac3	407	425	MCSVANDNSVHIWKPAGNL	10	2.01532	0.117823	1.04783	0.0612594	1.14736	0.0670787
Cac3	407	425	MCSVANDNSVHIWKPAGNL	30	2.18886	0.127968	1.56837	0.0916923	1.61576	0.094463
Cac3	407	425	MCSVANDNSVHIWKPAGNL	60	2.2943	0.134133	1.8359	0.107333	2.08003	0.121606
Cac3	409	425	SVANDNSVHIWKPAGNL	0	0	0	0	0	0	0
Cac3	409	425	SVANDNSVHIWKPAGNL	0.01	0.025617	0.00169734	0.026031	0.00172478	0.04486	0.00297236
Cac3	409	425	SVANDNSVHIWKPAGNL	0.5	1.80284	0.119454	0.526904	0.0349119	0.659939	0.0437266
Cac3	409	425	SVANDNSVHIWKPAGNL	1	2.12706	0.140936	0.665284	0.0440807	0.622943	0.0412753
Cac3	409	425	SVANDNSVHIWKPAGNL	10	2.1415	0.141893	1.13794	0.0753983	1.29731	0.0859578
Cac3	409	425	SVANDNSVHIWKPAGNL	30	2.27209	0.150545	1.68851	0.111878	1.74611	0.115695
Cac3	409	425	SVANDNSVHIWKPAGNL	60	2.25821	0.149625	1.99093	0.131916	2.13099	0.141196
Cac3	410	425	VANDNSVHIWKPAGNL	0	0	0	0	0	0	0
Cac3	410	425	VANDNSVHIWKPAGNL	0.01	0.024171	0.00171593	0.002816	0.000199911	0.011213	0.000796025
Cac3	410	425	VANDNSVHIWKPAGNL	0.5	1.69229	0.120138	0.783565	0.0556263	0.788464	0.0559741
Cac3	410	425	VANDNSVHIWKPAGNL	1	1.95922	0.139088	0.923857	0.0655858	0.823458	0.0584583
Cac3	410	425	VANDNSVHIWKPAGNL	10	1.98444	0.140878	1.33593	0.0948396	1.41697	0.100592
Cac3	410	425	VANDNSVHIWKPAGNL	30	2.0577	0.146079	1.81375	0.12876	1.8946	0.1345
Cac3	410	425	VANDNSVHIWKPAGNL	60	2.08564	0.148062	2.08612	0.148096	2.2624	0.160611
Cac3	414	425	NSVHIWKPAGNL	0	0	0	0	0	0	0
Cac3	414	425	NSVHIWKPAGNL	0.01	0.026696	0.00265326	-0.014061	-0.00139749	0.017655	0.00175469
Cac3	414	425	NSVHIWKPAGNL	0.5	1.81911	0.180798	0.509404	0.0506285	0.56596	0.0562495
Cac3	414	425	NSVHIWKPAGNL	1	2.03057	0.201814	0.582589	0.0579022	0.575676	0.0572151
Cac3	414	425	NSVHIWKPAGNL	10	2.05655	0.204396	1.10824	0.110145	1.0826	0.107597
Cac3	414	425	NSVHIWKPAGNL	30	2.19927	0.21858	1.56044	0.155089	1.59343	0.158368
Cac3	414	425	NSVHIWKPAGNL	60	2.1028	0.208993	1.85252	0.184118	1.91012	0.189842
