# Supplementary material for: The Cac2 subunit is essential for productive histone binding and nucleosome assembly in CAF-1
Source: Sci Rep. 2017 Apr 18;7:46274. doi: 10.1038/srep46274 (PMC5394680; doi:10.1038/srep46274)
Supplement: Supplementary File 2 [file srep46274-s3.xls]

## Sheet: WTH3 plot
protein	amino acids		Sequence	Time/min	H3-H4		H3-H4•tCAF-1		H3-H4•tCAF-1∆3		H3-H4•tCAF-1∆2
	start	end			Deut uptake	%Deut uptake	Deut uptake	%Deut uptake	Deut uptake	%Deut uptake	Deut uptake	%Deut uptake
H3	50	62	REIRRYQKSTELL	0	0	0	0	0	0	0	0	0
H3		62	REIRRYQKSTELL	0.01	-0.001029	-8.575e-05	0.018	0.0015	0.055966	0.00466383	0.027183	0.00226525
H3		62	REIRRYQKSTELL	1	6.84939	0.570782	6.44538	0.537115	6.83112	0.56926	6.70986	0.559155
H3		62	REIRRYQKSTELL	10	6.6507	0.554225	7.38481	0.615401	7.40198	0.616832	7.30452	0.60871
H3		62	REIRRYQKSTELL	30	7.21472	0.601227	7.17419	0.597849	7.02484	0.585404	7.41251	0.61771
H3		62	REIRRYQKSTELL	60	7.10723	0.592269	7.01535	0.584612	7.20234	0.600195	7.33239	0.611033
H3	61	71	LLIRKLPFQRL	0	0	0	0	0	0	0	0	0
H3	61	71	LLIRKLPFQRL	0.01	0.062094	0.00689933	0.041434	0.00460378	0.04523	0.00502556	0.041975	0.00466389
H3	61	71	LLIRKLPFQRL	1	3.98595	0.442883	2.55732	0.284147	2.94554	0.327282	2.73029	0.303365
H3	61	71	LLIRKLPFQRL	10	5.42971	0.603301	4.911	0.545666	4.95128	0.550142	4.329	0.481
H3	61	71	LLIRKLPFQRL	30	6.01306	0.668117	4.44456	0.49384	5.43571	0.603968	5.25403	0.583781
H3	61	71	LLIRKLPFQRL	60	6.17548	0.686165	5.64205	0.626894	5.80366	0.644851	5.52839	0.614265
H3	62	71	LIRKLPFQRL	0	0	0	0	0	0	0	0	0
H3	62	71	LIRKLPFQRL	0.01	0.068753	0.00859413	0.052594	0.00657425	0.052114	0.00651425	0.055531	0.00694137
H3	62	71	LIRKLPFQRL	1	3.52709	0.440886	2.37459	0.296824	2.70176	0.337719	2.60543	0.325679
H3	62	71	LIRKLPFQRL	10	4.63293	0.579116	4.19792	0.524741	4.233	0.529126	3.72755	0.465944
H3	62	71	LIRKLPFQRL	30	5.15617	0.644522	3.84889	0.481111	4.61613	0.577016	4.45709	0.557136
H3	62	71	LIRKLPFQRL	60	5.33352	0.66669	4.80501	0.600627	4.99775	0.624719	4.6715	0.583937
H3	84	91	RFQSSAVM	0	0	0	0	0	0	0	0	0
H3	84	91	RFQSSAVM	0.01	0.056451	0.00806443	0.07073	0.0101043	0.078686	0.0112409	0.074277	0.010611
H3	84	91	RFQSSAVM	1	1.66679	0.238113	1.22895	0.175564	1.28663	0.183804	1.33569	0.190812
H3	84	91	RFQSSAVM	10	2.81107	0.401582	2.25352	0.321931	2.13323	0.304747	2.06435	0.294908
H3	84	91	RFQSSAVM	30	3.60398	0.514854	2.33258	0.333226	2.4234	0.3462	2.57496	0.367851
H3	84	91	RFQSSAVM	60	3.97162	0.567375	3.13239	0.447484	3.22109	0.460155	2.96497	0.423567
H3	92	99	ALQEASEA	0	0	0	0	0	0	0	0	0
H3	92	99	ALQEASEA	0.01	0.035203	0.005029	0.081608	0.0116583	0.069813	0.00997329	0.02505	0.00357857
H3	92	99	ALQEASEA	1	0.0354509	0.00506442	0.0202326	0.00289037	-0.0607342	-0.00867632	-0.0459139	-0.00655913
H3	92	99	ALQEASEA	10	0.195003	0.0278576	0.14361	0.0205157	-0.0411173	-0.00587391	0.12325	0.0176071
H3	92	99	ALQEASEA	30	1.05486	0.150694	0.126312	0.0180446			0.16035	0.0229072
H3	92	99	ALQEASEA	60	2.26464	0.32352	0.22136	0.0316228	0.0131405	0.00187721	0.183009	0.0261442
H3	104	110	LFEDTNL	0	0	0	0	0	0	0	0	0
H3	104	110	LFEDTNL	0.01	0.038398	0.00639967	0.108675	0.0181125	0.014757	0.0024595	0.093787	0.0156312
H3	104	110	LFEDTNL	1	0.655406	0.109234	0.327733	0.0546222	1.07748	0.17958	0.0572552	0.00954254
H3	104	110	LFEDTNL	10	1.10058	0.18343	3.13318	0.522196	2.80534	0.467557	0.264374	0.0440623
H3	104	110	LFEDTNL	30	1.91632	0.319387	3.31693	0.552822	2.78718	0.46453	0.218979	0.0364965
H3	104	110	LFEDTNL	60	2.56843	0.428071	3.36285	0.560474	3.04777	0.507961	0.268197	0.0446995
H3	111	121	CAIHAKRVTIM	0	0	0	0	0	0	0	0	0
H3	111	121	CAIHAKRVTIM	0.01	0.048963	0.0048963	0.014511	0.0014511	0.029533	0.0029533	0.02031	0.002031
H3	111	121	CAIHAKRVTIM	1	2.3339	0.23339	2.77967	0.277967	3.31877	0.331877	1.28713	0.128713
H3	111	121	CAIHAKRVTIM	10	3.24376	0.324376	5.35307	0.535307	5.54612	0.554612	1.82705	0.182705
H3	111	121	CAIHAKRVTIM	30	4.58968	0.458968	5.77683	0.577683	5.3683	0.53683	2.1358	0.21358
H3	111	121	CAIHAKRVTIM	60	5.19346	0.519346	5.62707	0.562707	5.55099	0.555099	2.49067	0.249067
H3	111	124	CAIHAKRVTIMPKD	0	0	0	0	0	0	0	0	0
H3	111	124	CAIHAKRVTIMPKD	0.01	0.091808	0.00765067	0.102291	0.00852425	0.07143	0.0059525	0.184567	0.0153806
H3	111	124	CAIHAKRVTIMPKD	1	3.1155	0.259625	3.50372	0.291977	4.4399	0.369991	1.89094	0.157579
H3	111	124	CAIHAKRVTIMPKD	10	4.10434	0.342028	6.92349	0.576957	7.02436	0.585363	2.48678	0.207231
H3	111	124	CAIHAKRVTIMPKD	30	5.48	0.456667	7.14121	0.595101	6.16187	0.513489	2.83806	0.236505
H3	111	124	CAIHAKRVTIMPKD	60	6.49958	0.541632	6.95642	0.579702	6.90284	0.575237	2.70564	0.22547

## Sheet: WTH4 plot
protein	amino acids		Sequence	Time/min	H3-H4		H3-H4•tCAF-1		H3-H4•tCAF-1∆3		H3-H4•tCAF-1∆2
	start	end			Deut uptake	%Deut uptake	Deut uptake	%Deut uptake	Deut uptake	%Deut uptake	Deut uptake	%Deut uptake
H4	2	25	SGRGKGGKGLGKGGAKRHRKVLRD	0	0	0	0	0	0	0	0	0
H4				0.01	0.078853	0.00342839	0.115889	0.00503865	0.086999	0.00378257	0.164398	0.00714774
H4				1	9.35419	0.406704	9.53076	0.414381	9.50296	0.413172	9.76898	0.424738
H4				10	8.79051	0.382196	9.88102	0.42961	9.97395	0.43365	9.79989	0.426082
H4				30	9.29544	0.40415	9.84833	0.428188	7.87422	0.342357	10.3884	0.451668
H4				60	9.39853	0.408632	9.41069	0.40916	9.10174	0.395728	9.94104	0.432219
H4	26	50	NIQGITKPAIRRLARRGGVKRISGL	0	0	0	0	0	0	0	0	0
H4				0.01	0.056244	0.00244539	0.052938	0.00230165	0.061593	0.00267796	0.051301	0.00223048
H4				1	11.495	0.499783	6.59126	0.286576	7.49338	0.325799	7.39904	0.321697
H4				10	15.0469	0.654215	15.3954	0.669366	14.9899	0.651733	11.055	0.480653
H4				30	15.5095	0.674324	15.165	0.659349	14.9953	0.65197	13.9881	0.60818
H4				60	15.5258	0.675034	15.4532	0.671877	15.4337	0.671031	14.9171	0.64857
H4	51	59	IYEETRGVL	0	0	0	0	0	0	0	0	0
H4	51	59	IYEETRGVL	0.01	0.084462	0.0105577	0.023532	0.0029415	0.024245	0.00303063	0.03657	0.00457125
H4	51	59	IYEETRGVL	1	1.62015	0.202519	1.21152	0.15144	1.39672	0.174591	0.965463	0.120683
H4	51	59	IYEETRGVL	10	2.80448	0.35056	3.12265	0.390331	3.02354	0.377943	1.63943	0.204929
H4	51	59	IYEETRGVL	30	3.83081	0.478851	3.06962	0.383702	3.47844	0.434805	2.24547	0.280683
H4	51	59	IYEETRGVL	60	4.29114	0.536392	4.17731	0.522163	4.20706	0.525882	2.55467	0.319334
H4	51	61	IYEETRGVLKV	0	0	0	0	0	0	0	0	0
H4	51	61	IYEETRGVLKV	0.01	0.044448	0.0044448	0.078544	0.0078544	0.010464	0.0010464	0.117052	0.0117052
H4	51	61	IYEETRGVLKV	1	1.50433	0.150433	1.29607	0.129607	1.25121	0.125121	0.983737	0.0983737
H4	51	61	IYEETRGVLKV	10	2.75535	0.275535	3.08086	0.308086	2.73882	0.273882	1.44342	0.144342
H4	51	61	IYEETRGVLKV	30	4.0787	0.40787	2.83922	0.283922	3.47371	0.347371	2.0727	0.20727
H4	51	61	IYEETRGVLKV	60	4.99728	0.499728	4.22579	0.422579	4.1273	0.41273	2.21328	0.221328
H4	52	59	YEETRGVL	0	0	0	0	0	0	0	0	0
H4	52	59	YEETRGVL	0.01	0.111709	0.0159584	0.06112	0.00873143	0.077803	0.0111147	0.030007	0.00428671
H4	52	59	YEETRGVL	1	1.13578	0.162254	1.0692	0.152742	1.24654	0.178077	0.826978	0.11814
H4	52	59	YEETRGVL	10	1.79618	0.256597	2.86914	0.409877	2.68352	0.38336	1.48105	0.211579
H4	52	59	YEETRGVL	30	3.07262	0.438946			3.32513	0.475018	2.01362	0.28766
H4	52	59	YEETRGVL	60	3.28091	0.468702	3.77674	0.539535	3.81272	0.544675	2.28848	0.326926
H4	60	66	KVFLENV	0	0	0	0	0	0	0	0	0
H4	60	66	KVFLENV	0.01	0.045462	0.007577	0.033472	0.00557867	0.048062	0.00801033	0.053895	0.0089825
H4	60	66	KVFLENV	1	0.139204	0.0232007	0.00890765	0.00148461	-0.00489617	-0.000816028	-0.0285284	-0.00475474
H4	60	66	KVFLENV	10	0.530026	0.0883377	0.110551	0.0184251	0.0907628	0.0151271	0.0658686	0.0109781
H4	60	66	KVFLENV	30	1.09882	0.183137	0.144114	0.024019	0.310028	0.0516713	0.141763	0.0236272
H4	60	66	KVFLENV	60	1.7527	0.292117	0.442274	0.0737123	0.498618	0.083103	0.262644	0.0437739
H4	62	69	FLENVIRD	0	0	0	0	0	0	0	0	0
H4	62	69	FLENVIRD	0.01	0.054806	0.00782943	0.078394	0.0111991	0.086272	0.0123246	0.018522	0.002646
H4	62	69	FLENVIRD	1	0.334511	0.0477874	0.277481	0.0396402	0.312669	0.044667	0.176575	0.025225
H4	62	69	FLENVIRD	10	0.825907	0.117987	0.339138	0.0484482	0.390264	0.0557521	0.207979	0.0297113
H4	62	69	FLENVIRD	30	1.56732	0.223902	0.422658	0.0603797	0.465192	0.066456	0.257049	0.0367212
H4	62	69	FLENVIRD	60	2.38687	0.340981	0.867554	0.123936	0.78508	0.112154	0.285792	0.0408274
H4	64	72	ENVIRDAVT	0	0	0	0	0	0	0	0	0
H4	64	72	ENVIRDAVT	0.01	0.032918	0.00411475	-0.015654	-0.00195675	-0.011665	-0.00145812	0.097706	0.0122133
H4	64	72	ENVIRDAVT	1	0.331711	0.0414638	0.104279	0.0130349	0.0661907	0.00827383	0.504481	0.0630601
H4	64	72	ENVIRDAVT	10	0.983536	0.122942	0.572016	0.071502	0.5118	0.0639751	0.985223	0.123153
H4	64	72	ENVIRDAVT	30	2.27691	0.284613	0.448993	0.0561241	0.953234	0.119154	1.21468	0.151835
H4	64	72	ENVIRDAVT	60	3.22468	0.403085	0.837396	0.104674	0.86859	0.108574	1.04914	0.131143
H4	73	85	YTEHAKRKTVTAM	0	0	0	0	0	0	0	0	0
H4	73	85	YTEHAKRKTVTAM	0.01	0.041845	0.00348708	-0.039655	-0.00330458	0.002547	0.00021225	-0.012898	-0.00107483
H4	73	85	YTEHAKRKTVTAM	1	4.59914	0.383261	2.93023	0.244186	3.13905	0.261587	3.8293	0.319108
H4	73	85	YTEHAKRKTVTAM	10	5.21293	0.434411	4.29215	0.357679	5.11893	0.426578	5.0799	0.423325
H4	73	85	YTEHAKRKTVTAM	30	5.41832	0.451527	5.12933	0.427444	4.648	0.387334	5.31504	0.44292
H4	73	85	YTEHAKRKTVTAM	60	5.93426	0.494522	5.15834	0.429862	5.68162	0.473469	5.32107	0.443422
H4	90	103	ALKRQGRTLYGFGG	0	0	0	0	0	0	0	0	0
H4	90	103	ALKRQGRTLYGFGG	0.01	0.069154	0.00531954	0.051132	0.00393323	0.041225	0.00317115	0.062692	0.00482246
H4	90	103	ALKRQGRTLYGFGG	1	7.76455	0.597273	6.74349	0.51873	7.04214	0.541703	7.63355	0.587196
H4	90	103	ALKRQGRTLYGFGG	10	7.90637	0.608182	8.12548	0.625037	8.10358	0.623352	8.24985	0.634604
H4	90	103	ALKRQGRTLYGFGG	30	8.45564	0.650434	8.05071	0.619286	7.95078	0.611599	8.60616	0.662013
H4	90	103	ALKRQGRTLYGFGG	60	8.44667	0.649744	8.27378	0.636444	8.36467	0.643436	8.51487	0.65499
